# Supplementary material for: Uncoupling of Akt and mTOR signaling drives resistance to Akt inhibition in PTEN loss prostate cancers
Source: Sci Adv. 2025 Feb 7;11(6):eadq3802. doi: 10.1126/sciadv.adq3802 (PMC11804928; doi:10.1126/sciadv.adq3802)
Supplement: Supplementary file 2 — Data S1 and S2 [file sciadv.adq3802_data_s1_and_s2.zip]

Archive with 2 entries (2 files):
- sciadv.adq3802_data_s2.xls
- sciadv.adq3802_data_s1.xls
