# Supplementary material for: Uncoupling of Akt and mTOR signaling drives resistance to Akt inhibition in PTEN loss prostate cancers
Source: Sci Adv. 2025 Feb 7;11(6):eadq3802. doi: 10.1126/sciadv.adq3802 (PMC11804928; doi:10.1126/sciadv.adq3802)
Supplement: Supplementary file 2 — Data S1 and S2 [file sciadv.adq3802_data_s1_and_s2.zip › sciadv.adq3802_data_s2.xls]

## Sheet: NMBrunello_dat_Ipa_vs_T0_All
NAME	ALIAS	SEQ	LIB	logFC	logCPM	F	PValue	FDR
NPRL3	NA	TAGACGTTGTTCTCACACAG	Brunello	5.58405	6.30501	121.155	2.86E-14	1.10E-09
VARS	NA	CCGCAGCGAACGTACCACTG	Brunello	-14.4746	3.37722	125.488	3.02E-14	1.10E-09
PTDSS1	NA	AGCACTCGGCAAAATTGGGG	Brunello	11.5814	11.6736	93.226	1.79E-12	4.09E-08
DEPDC5	NA	GGATCAGTATATTGGCCGTG	Brunello	4.69806	6.36302	91.8123	2.25E-12	4.09E-08
CD44	NA	TGCTACTTCAGACAACCACA	Brunello	10.5273	11.7507	87.4518	4.67E-12	6.78E-08
GFAP	NA	AGACGCTGCTGCCCGCAACG	Brunello	8.50382	7.30074	85.9433	6.05E-12	7.31E-08
AXL	NA	CCCGAAGCCAATGTACCTCG	Brunello	9.0032	9.3989	84.8291	7.33E-12	7.60E-08
UBA1	NA	CCAGGCAGGTAACCACACCG	Brunello	-13.7983	2.70282	85.2528	1.06E-11	9.59E-08
NPRL2	NA	CTCATTGCAGACCTCTAGTG	Brunello	4.19722	6.54399	78.9807	2.07E-11	1.62E-07
DARS	NA	CATTAAACTGCTGCTGACGT	Brunello	-13.8827	2.78532	83.514	2.23E-11	1.62E-07
CD44	NA	CATCACGGTTAACAATAGCT	Brunello	9.533	12.0559	77.1485	2.90E-11	1.91E-07
CD44	NA	AAGACTCCCATTCGACAACA	Brunello	8.78264	11.4765	76.0909	3.53E-11	1.99E-07
CD24	NA	CCCAGAGTTGGAAGTACTCT	Brunello	8.03971	10.5762	76.043	3.56E-11	1.99E-07
NPRL2	NA	TCCAGCAAGATGGTCATGAT	Brunello	4.91215	5.49252	75.3457	4.06E-11	2.10E-07
CD44	NA	TCGCTACAGCATCTCTCGGA	Brunello	9.68144	11.6227	74.9794	4.35E-11	2.10E-07
CDKN1B	NA	GGGCAAGTACGAGTGGCAAG	Brunello	4.00476	5.60006	73.9767	5.25E-11	2.38E-07
SYNCRIP	NA	TATTCCTAAGAGTAAAACCA	Brunello	4.36232	4.91523	72.4132	7.08E-11	2.88E-07
NPRL2	NA	GGCATACTTGTTGTGTAGTG	Brunello	4.23473	5.23546	72.3758	7.14E-11	2.88E-07
EIF6	NA	CGATAGACGCGTGCACCACG	Brunello	-13.6594	2.5628	75.4756	8.77E-11	3.34E-07
AXL	NA	CTGAGAACATTAGTGCTACG	Brunello	8.97042	12.0695	70.9656	9.38E-11	3.34E-07
C12orf66	NA	GTGATAGACCTTCTCGGCCG	Brunello	3.79052	5.22781	70.8009	9.68E-11	3.34E-07
SZT2	NA	GATGGAACCCCGGTACAAGG	Brunello	3.81476	5.12124	69.9582	1.14E-10	3.77E-07
CD47	NA	ACAGGAGTATAGCAAAAATT	Brunello	7.09387	9.5828	69.2862	1.30E-10	4.01E-07
CALR	NA	CATGAGCAGAACATCGACTG	Brunello	8.71771	11.7801	69.1944	1.33E-10	4.01E-07
RALGAPB	NA	AGGAGATGGTGGCTAACTGG	Brunello	4.16705	5.91378	67.336	1.92E-10	5.58E-07
CD47	NA	TTGCACTACTAAAGTCAGTG	Brunello	7.52581	11.291	65.5202	2.78E-10	7.76E-07
Non-TargetingControl	NA	CTCGGGACTAACGTGAGAGC	Brunello	9.66479	13.3602	65.338	2.89E-10	7.76E-07
FOXO3	NA	CAGAGTGAGCCGTTTGTCCG	Brunello	3.92908	6.12994	64.7864	3.23E-10	8.25E-07
NPRL3	NA	CTGGCAGCGTATCTGCTACG	Brunello	3.38409	6.69257	64.6923	3.30E-10	8.25E-07
CALR	NA	CCTCGGGCTTCTTAGCATCA	Brunello	6.70785	9.68918	64.3157	3.57E-10	8.62E-07
PTDSS1	NA	AAATCTTCGATACGCCACAA	Brunello	7.20285	9.53375	63.8616	3.92E-10	9.17E-07
NPLOC4	NA	ACACCTGGTACCCTTCAAAG	Brunello	-7.76925	3.42465	63.6561	4.09E-10	9.27E-07
AXL	NA	CCTAGCAGTACATACCACCA	Brunello	6.9641	10.5066	63.3498	4.36E-10	9.58E-07
SYNCRIP	NA	GATGACAAGAAAAAAAACAG	Brunello	4.4717	4.80775	62.9377	4.75E-10	1.01E-06
PTDSS1	NA	ACCGTAACTACGGATCAGCA	Brunello	6.39767	8.22086	62.7608	4.93E-10	1.02E-06
CALR	NA	TAATCCCCCACTTAGACGGG	Brunello	6.35944	8.92927	62.2962	5.44E-10	1.10E-06
CCT7	NA	ATAAGCTTGTCCATGCCACG	Brunello	-9.89516	2.90154	61.7403	6.12E-10	1.20E-06
AXL	NA	CGAAGCCCATAACGCCAAGG	Brunello	6.5384	9.92106	61.0892	7.03E-10	1.34E-06
TTC27	NA	GCCGAGTGGAACGGGCAATG	Brunello	-11.15	2.51222	60.3486	8.24E-10	1.50E-06
YPEL5	NA	TCACATCTCGAACCATGTGG	Brunello	-8.55325	3.25356	60.3322	8.26E-10	1.50E-06
GGPS1	NA	GACAACTCAAAACTCCGACG	Brunello	-13.4808	2.38717	61.2531	9.24E-10	1.63E-06
ITFG2	NA	CCTCTCCGATTAGTGTCTCG	Brunello	3.27998	5.63648	59.5432	9.80E-10	1.69E-06
RNPC3	NA	TTTGCTAGGATTGTGCTGGA	Brunello	-13.7951	2.71133	60.2202	1.15E-09	1.93E-06
NPRL3	NA	CAGCACGGTGGCGATACGAC	Brunello	4.1812	4.76074	58.4638	1.24E-09	2.04E-06
NARS	NA	AGCTGACAACCTGATCAATG	Brunello	-5.46949	3.69157	57.8363	1.42E-09	2.29E-06
TMEFF1	NA	AGCGGCGGGGACTGTCCCGG	Brunello	4.59798	5.78119	56.4693	1.93E-09	3.04E-06
RPS20	NA	ACCAGTTCGAATGCCTACCA	Brunello	-11.5929	2.2387	57.0032	2.27E-09	3.51E-06
ZFP36L2	NA	GCTCGGTCTTGTACTTCGGA	Brunello	3.24538	5.66299	54.6584	2.90E-09	4.38E-06
SZT2	NA	CCAGAAACGCCGGATAACAT	Brunello	3.47113	5.82261	54.5772	2.96E-09	4.38E-06
FNTA	NA	ATGCAGCCAATTATACAGTG	Brunello	-11.6547	2.26362	52.1071	5.23E-09	7.59E-06
RALGAPB	NA	AGGAGAGTTTAGAATAACGC	Brunello	3.79995	4.74018	51.6509	5.82E-09	8.28E-06
DNM2	NA	TCAATCGCATCTTCCACGAG	Brunello	-10.8301	2.24903	50.1911	8.23E-09	1.15E-05
CD47	NA	ATCGAGCTAAAATATCGTGT	Brunello	5.8063	9.18513	49.4601	9.80E-09	1.34E-05
KPTN	NA	TCAACAAGTCACCCCCCAAG	Brunello	3.45286	4.76473	49.1979	1.04E-08	1.40E-05
UBE2I	NA	ACATTCGGGTGAAATAATGG	Brunello	-13.0031	1.91075	49.9811	1.10E-08	1.44E-05
ZFP36L2	NA	TGCCGGCCCTTCGAGGAGAG	Brunello	2.9836	5.6384	48.8776	1.13E-08	1.44E-05
ISY1-RAB43	NA	GTCCGGATAAAGGAGCTGGG	Brunello	-13.1256	2.03458	49.8735	1.13E-08	1.44E-05
EPRS	NA	ACTTTGGGACTATACCACAC	Brunello	-10.0708	2.38793	49.7008	1.18E-08	1.47E-05
PSMB4	NA	GAAATCAGCGTAGTCGCCAG	Brunello	-11.4398	2.04242	47.8051	1.47E-08	1.80E-05
NAPA	NA	CCAGGGCCGATTCACGATTG	Brunello	-7.32035	2.91014	47.6983	1.50E-08	1.82E-05
PSMB7	NA	AACTGGCACGACCATCGCTG	Brunello	-10.4962	2.43834	47.4106	1.62E-08	1.92E-05
DEPDC5	NA	AGTAGCCCACTCTATAGCCG	Brunello	2.86091	5.49449	47.3309	1.65E-08	1.93E-05
SAMM50	NA	ATTCCGAGAATCGATGACCA	Brunello	-11.4428	2.04376	47.8043	1.85E-08	2.13E-05
TBCC	NA	ATGGAAATCCCAACACCCTG	Brunello	-8.02707	3.53349	45.5708	2.55E-08	2.89E-05
ZFP36L2	NA	TCATCCACAACGCGGACGAG	Brunello	2.91627	6.59399	44.5076	3.34E-08	3.73E-05
HNRNPK	NA	CTGTTGGGACATACCGCTCG	Brunello	-9.27232	2.36211	44.0864	3.72E-08	4.09E-05
DEPDC5	NA	TCGCCCAGACGAGAATCACG	Brunello	2.96775	6.17112	43.9636	3.84E-08	4.16E-05
ZFP36L2	NA	CGCCGTTCTCGCTAAACGAG	Brunello	3.18156	4.75435	43.7063	4.10E-08	4.38E-05
YARS2	NA	CATGAAGCGAGTCTGCCGTG	Brunello	-4.97229	3.56658	43.6359	4.18E-08	4.39E-05
NPRL3	NA	AGTAGGTGCTTCCCTCTTCG	Brunello	3.58558	4.43099	43.2018	4.67E-08	4.84E-05
SDHA	NA	ACCGTGCATTATAACATGGG	Brunello	-12.7697	1.67522	44.596	5.06E-08	5.17E-05
NEDD8	NA	GGAGCGAATCAAGGAGCGTG	Brunello	-8.46407	2.41297	42.8081	5.18E-08	5.22E-05
ABCB7	NA	CACACCACAGACAGCTACCG	Brunello	-7.40858	3.81644	42.616	5.44E-08	5.41E-05
KPTN	NA	TCGACTCCGCTGGTCCACGT	Brunello	3.4945	4.5387	42.3683	5.81E-08	5.69E-05
CDKN1B	NA	TGGACCACGAAGAGTTAACC	Brunello	3.58832	4.42058	42.2912	5.92E-08	5.73E-05
DEPDC5	NA	TGTCCCCATAGATGTCGCAG	Brunello	2.75754	6.01598	41.844	6.66E-08	6.34E-05
NUP98	NA	ATATGAAAGCAAGTCACTAG	Brunello	-12.8575	1.77085	42.5649	6.73E-08	6.34E-05
RPL17-C18orf32	NA	CCGTAAGGATCATCTCAATG	Brunello	-9.88514	2.21092	41.1533	7.99E-08	7.43E-05
SYNCRIP	NA	TGAGCGAGATGGTGCTGTCA	Brunello	2.7053	5.10865	40.5843	9.30E-08	8.54E-05
EIF2B3	NA	AACAGACGTTGCCTTACATG	Brunello	-6.43934	3.51341	40.2687	1.01E-07	9.18E-05
RPL7	NA	TAGAGCCATATATTGCATGG	Brunello	-12.6404	1.54532	40.9438	1.25E-07	0.000112065
SMS	NA	TTACCACCCATAGTGCGAGG	Brunello	3.01735	5.76858	39.4046	1.28E-07	0.000112991
PSMB5	NA	GCTTCATGGAACAACCACCC	Brunello	-12.5449	1.45301	40.5373	1.39E-07	0.000121229
ZNF217	NA	CAAAATCTCACCCTGAAACG	Brunello	-11.0665	1.66716	39.7322	1.40E-07	0.000121229
EFTUD2	NA	GAACACGGTTCACCTCGATG	Brunello	-8.32678	2.48808	37.6831	2.05E-07	0.000174677
VARS	NA	GGTGAGTGGACGCAATGAGG	Brunello	-12.4331	1.34294	38.5346	2.33E-07	0.00019641
DCTN1	NA	CTGAAGACCCTACCTCACCA	Brunello	-7.69016	2.38463	36.7577	2.65E-07	0.000220851
EIF2B2	NA	GGACCACCGCTGGAGCAACG	Brunello	-12.4114	1.32373	37.6928	2.91E-07	0.000239583
RPL19	NA	AGACCTTCTTCTTGCCACAG	Brunello	-8.59614	1.82631	36.3257	2.99E-07	0.000243758
PSMD4	NA	CTCTTCCATAGATACACGAA	Brunello	-7.89617	2.46563	36.131	3.16E-07	0.000252677
ACTR2	NA	GGATGACATGAAACACCTGT	Brunello	-6.83148	2.73522	36.1196	3.17E-07	0.000252677
VPS25	NA	TACAACCGAATGTGGACACT	Brunello	-9.11513	2.04448	35.9647	3.31E-07	0.000261126
TRAPPC5	NA	CCAGAGCCGCGTCTTCTCCG	Brunello	-6.78782	2.56764	35.735	3.53E-07	0.00027571
KPTN	NA	CCGACAGAAAATCCGGCCAG	Brunello	2.99439	4.76436	35.4962	3.78E-07	0.000291907
AQP4	NA	CAGTGCTTTGGCCATATCAG	Brunello	3.73466	5.79807	35.4302	3.86E-07	0.000291907
CEP350	NA	CTGCTGCCATACGATGATGG	Brunello	-5.22943	3.17338	35.4228	3.86E-07	0.000291907
CCT4	NA	CAGAAATCTATTCTAAGGTG	Brunello	-12.5473	1.4644	35.894	3.97E-07	0.000296651
USP17L18	NA	GAGGACGACTCACTCTACTT	Brunello	-12.3857	1.29102	36.0483	4.51E-07	0.000334173
NFS1	NA	CCAGCCATAAGCATGTGTCC	Brunello	-9.15913	1.88596	34.825	4.58E-07	0.000335902
MARS	NA	GATCGGCAGACTTTACACTG	Brunello	-9.18706	2.06578	35.1501	4.88E-07	0.000354118
USP17L19	NA	TGATCCACCTGCTTGTGCCC	Brunello	-5.93326	3.0982	34.3699	5.23E-07	0.000373885
SMG7	NA	TACTCAGGTACACATGACCG	Brunello	-5.94521	3.21936	34.35	5.26E-07	0.000373885
ORAOV1	NA	CATGGGGAAGGGTATCGGGA	Brunello	-9.4678	2.12269	34.2574	5.40E-07	0.000380318
USP7	NA	AGATGTATGATCCCAAAACG	Brunello	-12.2711	1.17888	35.333	5.49E-07	0.000382556
UBE2M	NA	GCGCAGCTGCGGATCCAGAA	Brunello	-10.9346	1.55917	34.1041	5.65E-07	0.000390029
AARS	NA	TCAGAATGTGCGTAGCTGTG	Brunello	-4.22028	3.92611	33.8425	6.09E-07	0.000415354
PUF60	NA	GGCCTTCAACCGCATCTACG	Brunello	-12.4505	1.36728	34.3443	6.13E-07	0.000415354
NAPA	NA	TTGACATCTACGAACAGGTG	Brunello	-4.67727	3.24862	33.4095	6.91E-07	0.000464339
IPO13	NA	GGAGCTCTTCGACAGCAGTG	Brunello	-4.76474	3.65077	33.3331	7.07E-07	0.000470504
EIF3I	NA	TGGGCCATACCGGAGCTGTG	Brunello	-4.76995	3.7873	32.7964	8.28E-07	0.000546014
ATXN10	NA	TCTGTAATAATCAAGAACCT	Brunello	-5.89678	2.66306	32.6763	8.58E-07	0.000560664
TBCD	NA	CCTTTGTGACTGCAATCTCG	Brunello	-5.16951	2.96817	32.5711	8.85E-07	0.000573244
ITFG2	NA	CCTTACCTACTACCATCCGT	Brunello	2.41998	5.39771	32.1982	9.89E-07	0.000634744
BCL2L1	NA	CAGGCGACGAGTTTGAACTG	Brunello	-4.56345	3.35912	32.0999	1.02E-06	0.000647899
MED4	NA	AACAGCTGTTTACCAAGCGA	Brunello	-5.51175	2.90866	31.7817	1.12E-06	0.000706368
RPL19	NA	GAATGCCAGAGAAGGTCACA	Brunello	-12.4448	1.40928	32.194	1.14E-06	0.00071131
CSK	NA	TCTTGCCGTGGAACCAACTG	Brunello	2.61573	4.85087	31.6654	1.16E-06	0.000718925
ECT2	NA	TTCTTATCCGACCAGTACAG	Brunello	-5.11618	3.19732	31.4554	1.24E-06	0.000759287
CIAO1	NA	GAGGCCAGGTAATTACCGCA	Brunello	-10.2146	1.68911	31.3066	1.29E-06	0.000776773
VCP	NA	GTAACCTGGGAAGACATCGG	Brunello	-10.2051	1.58717	31.2991	1.29E-06	0.000776773
AMD1	NA	ATCTTCGCACTATCCCAAGG	Brunello	2.95357	4.32338	31.2965	1.30E-06	0.000776773
NCAPH	NA	CAACTCGAGAGGTTCTCCCG	Brunello	-6.59891	2.58449	31.1776	1.34E-06	0.000798567
WDR26	NA	GACATCCTGACTCTTGCATG	Brunello	-7.84007	2.06567	31.1305	1.36E-06	0.00080343
C8orf86	NA	CAGCCAAGTTTGGGACAGAA	Brunello	3.30385	4.10098	31.0449	1.40E-06	0.000817875
HSPA9	NA	GGGTACTACCAACTCCTGCG	Brunello	-10.1353	1.64412	30.8877	1.47E-06	0.000847441
PTPMT1	NA	TGGCGCGTCAAGCTCCGCAA	Brunello	-3.92949	3.58859	30.8749	1.47E-06	0.000847441
PIK3C3	NA	AGTTGGGTTGGTGTAATGAG	Brunello	-4.41659	3.55254	30.832	1.49E-06	0.000851811
GPN2	NA	TGCAGTAGTGAGAATCCACG	Brunello	-12.1042	1.01446	31.2343	1.51E-06	0.000854227
ACTR2	NA	GGACGTATCATCAAAGTTGG	Brunello	-5.14188	2.8467	30.7712	1.52E-06	0.000854227
USP17L28	NA	TGATCTACCTGCTTGTGCCC	Brunello	-10.1469	1.53964	30.6507	1.58E-06	0.000879297
RIPK3	NA	CGGGCGCAACATAGGAAGTG	Brunello	2.97839	5.25646	30.4922	1.65E-06	0.000915784
SRP9	NA	GCCAGCGATTTACCTTCATA	Brunello	-3.67996	3.78599	30.3475	1.73E-06	0.000943797
SYVN1	NA	GTATGGAAAATGTGGTTGCA	Brunello	-5.27831	2.70207	30.344	1.73E-06	0.000943797
ABCF1	NA	TGTAATTGCCCCTATAGTAG	Brunello	-12.0032	0.923199	30.6494	1.80E-06	0.0009714
NUTF2	NA	AGTGGGCTGATGGTCCTGCG	Brunello	-6.62559	2.82723	30.1844	1.82E-06	0.0009714
TTI2	NA	GATGGAGACAGTGTACACCC	Brunello	-8.08343	1.82781	30.601	1.82E-06	0.0009714
VPS36	NA	CCAGTTACCAGAGAAACCTA	Brunello	-4.58102	3.05504	30.1462	1.84E-06	0.000973454
USP39	NA	ACTGCCTGAAGCATCTCATG	Brunello	-6.87565	2.79414	29.9038	1.98E-06	0.00104109
UNC93B1	NA	AGCCGCTTACCGGCCCACGG	Brunello	2.82831	4.96285	29.7459	2.08E-06	0.00108513
NFS1	NA	TCACAGTCATGACTGACACC	Brunello	-5.56316	2.8529	29.6732	2.13E-06	0.00110185
BRAP	NA	GCGGCCACATAGGATGTGGA	Brunello	-9.02866	1.51691	29.8898	2.26E-06	0.00116019
EIF5A	NA	TCCTGGATGCCAATCAGCTG	Brunello	-5.37605	3.40606	29.3378	2.36E-06	0.00119947
SMS	NA	AGTGGCAAAGAAGATTACAC	Brunello	2.57677	4.50048	29.3253	2.37E-06	0.00119947
SYS1	NA	TCAGTTCCGCAGCTACGTGT	Brunello	-7.62477	1.7086	29.3079	2.38E-06	0.00119947
TP53RK	NA	GTCCACAAAAAAGACAACTG	Brunello	-7.26321	2.24944	29.2291	2.44E-06	0.00122028
POLD3	NA	ATGGCTGAGCTATACACTAG	Brunello	-4.45151	3.14924	29.2082	2.46E-06	0.00122028
POLR1B	NA	ACAGGCCGTACCAGTCTACA	Brunello	-4.82095	3.17486	29.1452	2.50E-06	0.00123593
MAT2A	NA	CCTGATGCCAAAGTAGCTTG	Brunello	-9.10087	1.41716	28.7966	2.79E-06	0.00136863
DCAF7	NA	TTCATCGCGTAGACTGTCCA	Brunello	-5.85043	2.71987	28.6396	2.93E-06	0.00142529
RNGTT	NA	AGACCACCAGGAATCTACAA	Brunello	-7.4106	2.29999	28.6048	2.97E-06	0.00142529
CCT5	NA	TGATTGCCATCGCAACAGGA	Brunello	-7.89938	2.03413	28.9877	2.97E-06	0.00142529
GRPEL1	NA	GTGGCTGTGCACAACAACCG	Brunello	-7.60867	2.18102	28.5407	3.03E-06	0.00144385
HMGCS1	NA	AGCAGCGGTCTAATGCACTG	Brunello	-9.47629	1.49009	28.3109	3.25E-06	0.00153527
PSMA5	NA	GTAGAGATTGATGCTCACAT	Brunello	-7.81922	1.73962	28.3039	3.26E-06	0.00153527
EIF2B2	NA	TGGCTTCTCCCGAACAGTAG	Brunello	-5.2081	2.924	28.2234	3.34E-06	0.00156453
NUBP1	NA	CCAGGTACCGGACGACCGAG	Brunello	-11.9083	0.840165	28.5666	3.38E-06	0.00156473
THG1L	NA	TGGACGGCCGGAATTTCCAT	Brunello	-11.805	0.722841	28.9515	3.41E-06	0.00156473
PPP1CB	NA	GATCCAGATAAGGATGTGCA	Brunello	-5.82095	2.79705	28.1477	3.42E-06	0.00156473
IGBP1	NA	CACCAAAAGGTACTTCAGGT	Brunello	-9.54153	1.42316	28.1423	3.43E-06	0.00156473
MAEA	NA	GCGTTGCGGCTACTACAACA	Brunello	-3.98122	3.23665	28.0774	3.50E-06	0.00158713
GARS	NA	ATTAAGTTAAAAGACACTGG	Brunello	-7.41	1.84921	28.026	3.56E-06	0.00158867
TXNRD1	NA	ATAGGATGCTCCAACAACCA	Brunello	-4.16432	3.43769	28.003	3.58E-06	0.00158867
ATP6V0C	NA	TCGGCCGCCATGGTCTTCAG	Brunello	-4.44621	3.38881	27.9996	3.59E-06	0.00158867
CRCT1	NA	TGGGAAGCAGCAGCAACTGG	Brunello	2.12366	5.94538	27.9963	3.59E-06	0.00158867
TTC1	NA	GCAGGATGGGCACATTTCGA	Brunello	-5.05981	2.91318	27.9056	3.70E-06	0.00162503
HEXIM1	NA	CCTCAAACTAGCAACTGTAC	Brunello	-4.20482	3.41895	27.8759	3.73E-06	0.00162804
GTF3C1	NA	CATGCCGCTACTTTAAGGAG	Brunello	-4.6443	3.07322	27.8618	3.75E-06	0.00162804
NFS1	NA	GCTTGCACATCCATATAGAG	Brunello	-8.97303	1.88407	27.8098	3.81E-06	0.00164528
DHX30	NA	GCAGAACCAGATCAGTCACA	Brunello	-3.11074	4.52102	27.7645	3.87E-06	0.0016592
RPS3	NA	AGATGGCTACTCTGGAGTTG	Brunello	-9.28861	1.49389	27.7113	3.93E-06	0.00167759
MRPL39	NA	TCATCACGAAGACAGTACCG	Brunello	-6.20638	2.4888	27.3946	4.35E-06	0.00184478
PRPF8	NA	GGACGGGCCTTACATCACAG	Brunello	-11.7166	0.639994	27.6527	4.48E-06	0.00187786
CLP1	NA	ACCAAAATGATACACCAGAG	Brunello	-5.04774	2.66282	27.2945	4.49E-06	0.00187786
POLR2L	NA	CAAGATCGTCGGCAACAAGT	Brunello	-7.79713	1.97545	27.2846	4.50E-06	0.00187786
RPL6	NA	GTTGGTGGTGACAAGAACGG	Brunello	-11.7347	0.654808	27.9074	4.68E-06	0.00193973
GPX4	NA	CTTGGCGGAAAACTCGTGCA	Brunello	-11.7109	0.623287	27.8853	4.71E-06	0.00194181
SETSIP	NA	TCTGGGACTGGAGGAGACAT	Brunello	-8.48541	2.30914	27.1102	4.76E-06	0.00195205
GNB1L	NA	GCGGAGAGCGGTTACCACCC	Brunello	-7.01258	2.61379	27.0668	4.83E-06	0.00196832
FNTA	NA	ATAGGCGAGTATTAGTGGAA	Brunello	-5.74754	3.07835	27.0125	4.92E-06	0.00199173
SUPT16H	NA	AGACTTGAAGCGAATACCCA	Brunello	-7.64664	2.27438	26.8096	5.25E-06	0.00211421
NARFL	NA	AGATTCGCATTGAAGATGAC	Brunello	-4.39465	3.42131	26.7468	5.35E-06	0.00214555
UROD	NA	ACTGCCTTACATCCGTGATG	Brunello	-4.99827	2.68891	26.6833	5.46E-06	0.00217788
TOP2A	NA	AGCATTGTAAAGATGTATCG	Brunello	-6.37146	2.18833	26.5648	5.68E-06	0.00223887
TBL1X	NA	GGCCGAGATCAGTATCAACG	Brunello	2.26174	5.26475	26.564	5.68E-06	0.00223887
KARS	NA	GGCCATGTAGAACTCACAGG	Brunello	-6.29589	2.54753	26.5312	5.74E-06	0.00225057
PSMB4	NA	CGCCCTCGAACTTAACGCCG	Brunello	-10.2774	0.897646	26.4798	5.84E-06	0.00226499
PPP2R1A	NA	CCTCTCCCTAGGACTCGGTG	Brunello	2.6889	4.20673	26.4782	5.84E-06	0.00226499
PPME1	NA	CAATCATGCACAGACCCAAG	Brunello	2.27273	4.66059	26.4572	5.88E-06	0.00226834
RPS9	NA	GGATCAGCACGCGAGCGTGG	Brunello	-9.77871	1.24085	26.3798	6.03E-06	0.00231361
CARS	NA	GCTTCGATGGACATTCACGG	Brunello	-4.67366	3.09823	26.3542	6.08E-06	0.00232064
MRPL12	NA	CAGCGGCCATCAGAGGTGTG	Brunello	-7.14843	2.045	26.2004	6.39E-06	0.00242675
RAN	NA	AGTCAAATGACGTTTCACGA	Brunello	-6.22869	2.27154	26.0816	6.64E-06	0.00250925
GNB2L1	NA	CTTGCGTTGTGAGATCCCAG	Brunello	-10.0852	0.714419	26.2803	6.92E-06	0.00259895
WDR33	NA	ATGTTGACAGCAGACCACGG	Brunello	-6.56702	2.38227	25.7984	7.29E-06	0.00272392
RPS28	NA	CCTGAGAACCGGTCCTGCCC	Brunello	-7.03988	2.32038	25.6135	7.74E-06	0.00287918
C12orf66	NA	TGTCGTAAGAGAAGATACCC	Brunello	3.47416	3.90188	25.5011	8.03E-06	0.00297219
TTC4	NA	GGAACTGAAACACTTTGCCG	Brunello	-9.80467	1.18729	25.4412	8.19E-06	0.00301601
IKBKG	NA	CGTCACCTGGGCTTTCACAG	Brunello	2.40977	5.46962	25.4034	8.29E-06	0.00303832
LYRM4	NA	TTAGAACATATGCTGTCAGG	Brunello	-5.91509	2.81339	25.2629	8.69E-06	0.00315906
RND1	NA	GCAGCCAATGAGCAAAACGC	Brunello	-3.68194	3.62177	25.2483	8.73E-06	0.00315906
INTS6	NA	ACTACAGGATGAGATGTACG	Brunello	-3.5042	4.06783	25.2347	8.77E-06	0.00315906
SUV420H1	NA	CCTGCACCTACATAACTCGG	Brunello	-4.71634	2.98438	25.2161	8.82E-06	0.00315906
IKBKG	NA	TGGGCGAAGAGTCTCCTCTG	Brunello	2.28503	5.08338	25.2039	8.86E-06	0.00315906
PFDN2	NA	GGTGGAGCGAACTGTCAAAG	Brunello	-6.87757	1.83823	25.1947	8.88E-06	0.00315906
SNRPD1	NA	CAGGTCCATGGAACAATCAC	Brunello	-8.28038	1.39032	25.3872	9.21E-06	0.00326029
CDKN1B	NA	AATCGAAATTCCACTTGCGC	Brunello	2.22216	4.89312	24.978	9.54E-06	0.00336084
SPDEF	NA	GTCCGCGACACCGTGTCGGG	Brunello	-6.02646	2.49413	24.9557	9.62E-06	0.00336947
GPS1	NA	CGTGCAGAGAACCTTTAACG	Brunello	-8.01917	2.13182	24.9186	9.73E-06	0.00339476
AKT1	NA	TGTTGAGGGGAGCCTCACGT	Brunello	-4.24146	3.41261	24.8229	1.00E-05	0.00348755
GPN2	NA	GTGGAGCTCTGCACGCATCA	Brunello	-7.05513	1.84061	24.6791	1.05E-05	0.00364096
TAF1C	NA	TCCGCAAGGCCATGGCCCGA	Brunello	-4.86573	2.9929	24.5854	1.09E-05	0.0037387
SNRPA1	NA	AAATCCAGTACTCTGACTTG	Brunello	-7.63454	1.29517	24.4579	1.13E-05	0.00388283
RPS14	NA	CAACATAGCAGCATATGGTG	Brunello	-5.993	2.71375	24.3887	1.16E-05	0.00395501
FIBP	NA	CCGCTTTCCAGTGACCGACG	Brunello	2.02482	5.34857	24.3498	1.18E-05	0.00398816
COPS6	NA	TGGGTTGGTATACCACAGGG	Brunello	-9.24599	0.687782	24.3188	1.19E-05	0.00399434
CRCP	NA	CCACAGCAGTCACAGGCCGG	Brunello	-4.39982	2.85213	24.3173	1.19E-05	0.00399434
GRPEL1	NA	ACACTGAGAACTTACGGCAG	Brunello	-7.71444	1.90975	24.263	1.21E-05	0.00404903
RHEB	NA	CCGGCCACTCACCCACAGAC	Brunello	-11.4541	0.379153	24.589	1.32E-05	0.00439669
ACTL6A	NA	ACTGCAATTCCAGTCCACGA	Brunello	-3.57442	3.54408	23.9904	1.33E-05	0.00439669
SRSF11	NA	GATCAAGATCACGTTCTAGG	Brunello	-3.36733	3.36877	23.8775	1.38E-05	0.00454638
NPRL2	NA	TTCTTGTGTTCGATGCACAC	Brunello	2.6381	4.5109	23.8429	1.40E-05	0.00457291
VSIG4	NA	AGGCTAATCCTCATTCCCTG	Brunello	2.73622	4.22	23.8335	1.40E-05	0.00457291
TAF1C	NA	TGGAGCCTAAGATCCAGTGG	Brunello	-4.63426	2.90653	23.8146	1.41E-05	0.00458148
RPS3A	NA	TTCCATGGTCAAAAAATGGC	Brunello	-5.97031	2.17598	23.7937	1.42E-05	0.00459331
PPP4C	NA	TGGATGTCGCCGCACACCTG	Brunello	-4.05591	2.96104	23.6837	1.47E-05	0.00474615
HSPE1	NA	TGGATCGGGTTCTAAAGGAA	Brunello	-11.3982	0.323283	24.1323	1.53E-05	0.00492585
FARSA	NA	AAGCGGACCCACTCTCAGGG	Brunello	-4.59748	3.15686	23.364	1.64E-05	0.00521493
RBM39	NA	GGACCTATGAGGCTTTATGT	Brunello	-7.73792	1.31318	23.3504	1.65E-05	0.00521493
CDC23	NA	ACCGCCTCCGCCTATTACAG	Brunello	-7.63531	1.36001	23.3441	1.65E-05	0.00521493
RPL6	NA	ACAGGGTTGCGGCTGCAATG	Brunello	-6.14804	2.42791	23.3413	1.65E-05	0.00521493
SBDS	NA	GGCACGCTTCATCCGTACCA	Brunello	-4.20092	3.53606	23.2804	1.69E-05	0.00530098
SBNO1	NA	GCAGACCAATTACAACACAC	Brunello	-11.5126	0.452997	23.4766	1.73E-05	0.00539918
TERF2	NA	GGGTTATGCAGTGTCTGTCG	Brunello	-9.85449	0.531	23.1596	1.76E-05	0.00546381
CRNKL1	NA	TATATCGCTCATAAATGGTG	Brunello	-7.9632	0.97587	23.1538	1.76E-05	0.00546381
MBP	NA	GTCCGGCCGTGTGACTTCTG	Brunello	2.62189	6.10155	23.0398	1.83E-05	0.00565665
PIK3C3	NA	AGCCTGCAAAAACTCAACAC	Brunello	-5.87076	2.61809	22.9287	1.90E-05	0.00585077
RPS16	NA	ATCCGTGTCCGTGTAAAGGG	Brunello	-4.30621	3.35157	22.8996	1.92E-05	0.00586128
WFIKKN1	NA	CCTCGGCGTCCATATAGCAG	Brunello	2.24784	4.51417	22.8989	1.92E-05	0.00586128
WBSCR22	NA	AGATGAAGGGCACTATTGGG	Brunello	-4.27252	3.709	22.8622	1.95E-05	0.00589553
CIAO1	NA	ACAGTGTGTAACCACTCTCG	Brunello	-4.82247	2.43534	22.8458	1.96E-05	0.00589553
DPH3	NA	TATTTCTATCCCTGCCCATG	Brunello	-4.53668	3.11426	22.8453	1.96E-05	0.00589553
PPP2R1A	NA	TCACAGCACTGGACACTCGG	Brunello	2.82448	4.23279	22.7601	2.02E-05	0.00604552
RANGAP1	NA	CGTCTGGAAGGCAACACAGT	Brunello	-4.8798	2.61566	22.7395	2.03E-05	0.00606326
XRN2	NA	TGAACCAGCAGCGTTCAAGG	Brunello	-4.08202	2.90302	22.7184	2.05E-05	0.00608242
ABCB7	NA	TCACAGTTGCAGTCACACGG	Brunello	-8.01855	2.12581	22.698	2.06E-05	0.00609846
RIPK1	NA	CCATGCGGCTGCCATAAAGA	Brunello	2.73091	6.62297	22.6813	2.07E-05	0.00609846
KLF13	NA	CCGACCTCGAGTCCCCGCAG	Brunello	-3.58221	3.32396	22.6752	2.08E-05	0.00609846
SLC25A26	NA	GGTATCCAAGGGTTGTATCG	Brunello	-4.69211	3.02219	22.6428	2.10E-05	0.00614196
ARRDC3	NA	GAACTGCTCTTCCCGAATGG	Brunello	2.16337	5.32032	22.5345	2.18E-05	0.00634964
TRAPPC3	NA	CTTACATAGCTGGGTGACCA	Brunello	-4.94251	3.21433	22.4633	2.23E-05	0.00645723
UBE2E1	NA	CTCACCTGCAATTAGGTGGA	Brunello	-2.42849	4.48335	22.4626	2.23E-05	0.00645723
FIBP	NA	TTGCTGAATATTGTCCACCA	Brunello	2.04554	5.49231	22.4264	2.26E-05	0.00650351
PPP4C	NA	CGATCAGGATAGCGAACCTG	Brunello	-6.51088	2.08658	22.419	2.27E-05	0.00650351
NDUFA1	NA	ATGTGGTTCGAGATTCTCCC	Brunello	-4.20501	3.11741	22.402	2.28E-05	0.00651592
ZNF646	NA	GTCGTGCTTACCGCCACCGG	Brunello	-5.72792	2.31437	22.3667	2.31E-05	0.00656996
SLC9B2	NA	TGTCCAGTAAACCATGTGGA	Brunello	2.41871	4.49808	22.3414	2.33E-05	0.00658545
PWP2	NA	CTCGGCTCCGAACACCCAGG	Brunello	-5.94738	2.70502	22.3373	2.33E-05	0.00658545
TTC14	NA	TCCTGGATTAACAAATCCCA	Brunello	2.00173	4.92026	22.3207	2.35E-05	0.00659789
ATP6V1D	NA	GAACTGACTGGTTTAGCCAG	Brunello	-7.15178	1.27501	22.5502	2.36E-05	0.00660583
DUT	NA	TTTGCAGCCAAGCCTGACCG	Brunello	-3.43541	3.5999	22.0357	2.59E-05	0.00720793
NSF	NA	GAGAGTCTTACCACAACCTG	Brunello	-4.98618	2.61412	22.0299	2.60E-05	0.00720793
HMGN1	NA	CTCCAAGCCCAAGAGGAGAT	Brunello	2.90157	3.648	22.0213	2.60E-05	0.00720793
SRP54	NA	AACATCTGCTTCCAACAAAG	Brunello	-6.60709	2.24757	22.0101	2.61E-05	0.00720851
INTS6	NA	CTTACCCCAAGATAGTAGGG	Brunello	-3.71687	3.16016	21.9645	2.66E-05	0.00728852
SRSF1	NA	ACCTCCAGACATCCGAACCA	Brunello	-4.2972	3.08243	21.9566	2.66E-05	0.00728852
TOP3A	NA	ATCAAAGCCCGGATGTACGT	Brunello	-3.03704	3.91728	21.9406	2.68E-05	0.00730172
KIF18A	NA	TGTGTCATCGTAGAATACAG	Brunello	-4.19938	2.8148	21.8808	2.73E-05	0.00742751
FAM92A1	NA	TCAGGATTATCGACAAGCAG	Brunello	-3.12117	3.97454	21.8023	2.81E-05	0.00760499
GNB2L1	NA	AGTGTATTTGCACACACCCA	Brunello	-4.98275	3.35614	21.7398	2.87E-05	0.00771671
HIST1H1A	NA	GAAGGCAAAGAAACCTGCTA	Brunello	-3.64948	3.44074	21.7393	2.87E-05	0.00771671
TMEFF1	NA	CGCCTTCTGCTGCTACACGT	Brunello	2.51909	5.67677	21.7254	2.89E-05	0.00772558
ARMC5	NA	CTTCCGTACAGCAATCGGCT	Brunello	-4.85662	2.5646	21.6848	2.93E-05	0.00780712
MAK16	NA	TATGAAGGTTATAGAACGAG	Brunello	-7.26168	1.30614	21.8734	2.97E-05	0.00787426
SNRPD3	NA	CACATACAGAGATGGCCGAG	Brunello	-9.10846	0.499516	21.8703	2.97E-05	0.00787426
WDR26	NA	GAGAGTCTGTAAACGCCGTG	Brunello	-4.82486	2.91808	21.6074	3.01E-05	0.00790546
MARS	NA	ATAACCCGAGACCTCAAATG	Brunello	-5.36134	2.3357	21.6073	3.01E-05	0.00790546
VARS	NA	GTGGGTCAGTTACGCCGACA	Brunello	-7.55272	1.08377	21.5504	3.07E-05	0.00799408
PAK2	NA	TGTCTCCACAGATTTACACA	Brunello	-3.77959	3.2035	21.545	3.07E-05	0.00799408
DNM2	NA	CGTGTGGCGAGTAGACTCGA	Brunello	-7.64407	0.843584	21.5399	3.08E-05	0.00799408
PTPN23	NA	TCAGGTGGTAGATTACTACA	Brunello	-4.19226	2.76164	21.5188	3.10E-05	0.00799408
CCT7	NA	CTTGTCCAAACTCCCCATTG	Brunello	-3.95503	3.09287	21.5149	3.11E-05	0.00799408
NSF	NA	GAAAGCCTGCAAGTGACGAG	Brunello	-5.0379	2.86004	21.5141	3.11E-05	0.00799408
HAUS7	NA	GATCTCCAAGCGGTACTCTG	Brunello	-3.38753	3.3068	21.4489	3.18E-05	0.00815012
FGF6	NA	GTCTTCCTAGGCATCCTAGT	Brunello	2.19227	4.64436	21.4123	3.22E-05	0.00822653
C9orf114	NA	GCGATGATACCACTTTGCCA	Brunello	-9.63695	0.287995	21.2836	3.37E-05	0.0085772
RCL1	NA	ACCGGATTGTGGATTCTGCA	Brunello	-3.91903	3.11315	21.2517	3.41E-05	0.00864375
KIAA0195	NA	CCTTCATTGTCTCGGCACTG	Brunello	2.38418	4.26604	21.2201	3.45E-05	0.00870996
SNF8	NA	CATGTGTGCAACCATTGGCG	Brunello	-4.3854	2.80889	21.1741	3.50E-05	0.00882164
USP17L18	NA	GACGACTCACTCTACTTGGG	Brunello	-6.67375	1.81921	20.922	3.83E-05	0.00961055
MAEA	NA	ATAAGAGACTGGACGCTGTG	Brunello	-4.98126	2.56809	20.8823	3.88E-05	0.00971305
RFK	NA	TGGTCTCAGGTAGCCAACAA	Brunello	-3.33779	3.63793	20.8241	3.96E-05	0.00984913
ATP6V0B	NA	GCCGGTAATATAGATGCCCC	Brunello	-6.43576	1.74008	20.8132	3.98E-05	0.00984913
XRCC3	NA	AGGAGCCGTCTACATCTGCA	Brunello	-3.40075	3.85367	20.8046	3.99E-05	0.00984913
TMEM125	NA	TGCTCTGCCAGCATGTCCGG	Brunello	-3.65862	3.12269	20.8044	3.99E-05	0.00984913
RPLP0	NA	TTATCCGAAATGTTTCATTG	Brunello	-5.73368	2.01992	20.6709	4.19E-05	0.0102764
CDC16	NA	TGCTCTAGATAACCGAACCC	Brunello	-3.97672	3.14406	20.6658	4.19E-05	0.0102764
DEDD2	NA	GCTTCACCGTATGTTCGAGG	Brunello	-3.62946	3.32746	20.5494	4.37E-05	0.0106753
EIF2B3	NA	AATATGGAATCAGTTCACTC	Brunello	-7.0659	1.11644	20.7387	4.40E-05	0.010717
CIAO1	NA	AGGGCCATGAATCCACTGTG	Brunello	-3.58661	3.32326	20.5051	4.44E-05	0.0107425
PFDN2	NA	AACTCGTAAGTGCTACCGCA	Brunello	-5.62232	2.06795	20.5036	4.44E-05	0.0107425
NAA10	NA	CCAGCTCTCTTACATTGCTG	Brunello	-3.56353	3.12981	20.3961	4.62E-05	0.0111149
TRAPPC11	NA	TTCATAGAACACAACCACCA	Brunello	-4.67915	3.05699	20.3896	4.63E-05	0.0111149
CPSF2	NA	ATCCGCATTCCAGGTCAGGT	Brunello	-4.15849	2.96124	20.3513	4.69E-05	0.0112311
MVD	NA	CTGGTGCAGAGTGACGCTCA	Brunello	-5.15055	2.82434	20.3284	4.73E-05	0.0112864
LIPG	NA	GAAGGATGCTACCTCTCCGT	Brunello	3.15349	3.59317	20.3009	4.78E-05	0.0113476
YTHDF2	NA	GAATACTATAGACCAAGGGA	Brunello	-4.39406	2.49566	20.2949	4.79E-05	0.0113476
PPIL2	NA	CACCAACAACACCCACATCG	Brunello	-3.86038	3.34403	20.2841	4.81E-05	0.0113547
PPME1	NA	CTTGGCCAACCATTGAGACA	Brunello	2.29662	5.0569	20.2372	4.89E-05	0.0114272
MRPL57	NA	AGGGCATGCTCAGCCAGTAA	Brunello	-4.65192	2.92457	20.2331	4.89E-05	0.0114272
PUF60	NA	ACTGGCAAGCACAAGGGCTA	Brunello	-4.03281	3.09276	20.2308	4.90E-05	0.0114272
RANGAP1	NA	GACAACGCATTCGGGCCCGA	Brunello	-4.10405	2.78439	20.2301	4.90E-05	0.0114272
TICAM1	NA	CTGGCAATCTCCCCCGATGG	Brunello	2.38962	5.5888	20.1568	5.03E-05	0.0116944
PSMD13	NA	GAACCGATGTCACACCAGGA	Brunello	-7.16454	1.66903	20.0923	5.15E-05	0.0119301
PPME1	NA	GCTTTGGATCTGCGAAGTCA	Brunello	2.75112	3.89773	19.976	5.37E-05	0.0123999
BANF1	NA	AGTCCTGGGCAAGAAGCTGG	Brunello	-5.7321	2.32474	19.9648	5.39E-05	0.0124056
LARS2	NA	CCATCAGCGACACCATAGCA	Brunello	-3.24765	3.18783	19.949	5.42E-05	0.0124056
GPR89B	NA	TCACTCCAATCACACCAACC	Brunello	-4.53037	2.4561	19.9484	5.42E-05	0.0124056
POLR3A	NA	AAGCAAATCTTGTAACCCCG	Brunello	-7.79431	0.926266	19.9247	5.47E-05	0.0124724
SPDYE6	NA	ACACAGCATCTCCACTACCC	Brunello	-5.98938	2.0332	19.8718	5.57E-05	0.0126553
ARRDC3	NA	CCTTCGAATGAGGTAGCGAG	Brunello	1.95392	5.57427	19.8547	5.61E-05	0.0126553
TSG101	NA	ATCCGCCATACCAGGCAACG	Brunello	-2.55518	4.21272	19.8535	5.61E-05	0.0126553
CTSG	NA	ATGGTCCGCTGATTATATTG	Brunello	2.57451	3.91429	19.8424	5.63E-05	0.0126553
TOX4	NA	ATGGTGTTGAGGATTTCCGG	Brunello	2.10706	4.52125	19.8411	5.64E-05	0.0126553
C19orf60	NA	GGTACTGGCGGTGGCCTCTG	Brunello	-4.98098	2.97613	19.8086	5.70E-05	0.0127649
DNLZ	NA	CCAGCTCGTCTACACCTGCA	Brunello	-3.47008	3.09224	19.7292	5.87E-05	0.0130963
UROD	NA	CTGGGGTACAACAAGGATGT	Brunello	-5.82338	1.79622	19.682	5.97E-05	0.0132212
CHURC1-FNTB	NA	ACAGAAGGTATAGCCACCAT	Brunello	-5.63313	1.96429	19.6784	5.98E-05	0.0132212
TREX1	NA	AGCTTGTCTACCACACGCGG	Brunello	-2.63076	4.45968	19.6776	5.98E-05	0.0132212
PSTK	NA	CTCTTGAGACCTGTTTACAG	Brunello	-4.50325	2.7875	19.6424	6.06E-05	0.0133301
PNMA6A	NA	CGAATTCCAAGAGTCCCTCG	Brunello	-3.23715	3.74505	19.6381	6.06E-05	0.0133301
FES	NA	GACTGGATGATGAAGTGCCG	Brunello	-3.18167	3.67911	19.615	6.12E-05	0.0134017
ATP5D	NA	CAACAACTGCACCGAAGAGT	Brunello	-4.76012	2.95317	19.6036	6.14E-05	0.0134167
EIF4E	NA	AAAGCTTACCTGTTCTGTAG	Brunello	-5.3745	2.23197	19.5792	6.20E-05	0.0134865
PSMD6	NA	GGCCGTCCGCGATAACAGTG	Brunello	-6.28833	1.62475	19.5688	6.22E-05	0.0134865
DOHH	NA	GCGCGGTATCGCTCGAAGAG	Brunello	-3.03144	3.62084	19.5644	6.23E-05	0.0134865
EXOSC6	NA	GGGCGTGGAGATGTACGACC	Brunello	-3.89431	2.75659	19.4519	6.49E-05	0.014007
NOP16	NA	TCTGCCGTACCGATTTAGCG	Brunello	-4.19954	3.38541	19.4176	6.57E-05	0.0141406
ERCC3	NA	AGCGGCATTCTCGGATCACG	Brunello	-4.41332	2.71671	19.3849	6.65E-05	0.0142674
TBCC	NA	TCCTAGCCGCTTACGACCTG	Brunello	-6.27012	1.7099	19.3334	6.77E-05	0.0144802
UMOD	NA	ACGCATCCGTCCAGCGACGA	Brunello	2.27809	7.11005	19.328	6.79E-05	0.0144802
BCL6	NA	CATCTGCAGGTACATAGCCG	Brunello	-2.18395	4.49437	19.2934	6.87E-05	0.0146212
UBE2I	NA	AAGGAGGCTTGTTTAAACTA	Brunello	-6.87401	1.43948	19.2556	6.97E-05	0.0147417
PSMB3	NA	AAAGGTCTTCGGGTCCAACC	Brunello	-4.01754	3.17244	19.2548	6.97E-05	0.0147417
C19orf54	NA	CCTGGAGAGACTCATACGGG	Brunello	-3.23119	3.51129	19.2365	7.02E-05	0.0147975
NPIPB6	NA	CATGCCCATGCGAGTACCTG	Brunello	-5.23891	2.50168	19.1997	7.11E-05	0.0149542
LEO1	NA	TGAGAGACAACAGCTATCTG	Brunello	2.19355	4.42476	19.1418	7.26E-05	0.0152293
SSRP1	NA	CACTGGGACACATTGCTGAG	Brunello	-6.49533	2.13685	19.1251	7.31E-05	0.0152785
CDC5L	NA	ATCCAGAAACAAAACCAGCG	Brunello	-4.6715	2.67687	19.1087	7.35E-05	0.0152951
REST	NA	CAGGGCAATTGAACTGCCGT	Brunello	3.06193	3.28142	19.1064	7.36E-05	0.0152951
CD24	NA	GGCACTGCTCCTACCCACGC	Brunello	2.07795	5.03602	19.0703	7.46E-05	0.0154111
RPL31	NA	GCTTCAAGAAGCGTGCACCT	Brunello	-6.01021	1.9664	19.0701	7.46E-05	0.0154111
STARD7	NA	CCTACACAGATGTGACACCT	Brunello	-3.41339	3.00307	19.0582	7.49E-05	0.0154343
ARL2	NA	GATGTTGAAGCCCAGCGTTG	Brunello	-6.96309	1.8575	19.0505	7.51E-05	0.0154343
PPIL2	NA	TGAAGAAGAAGGGCTACGTG	Brunello	-5.22593	1.98546	19.0421	7.53E-05	0.0154378
HADHB	NA	GCATCAGGTCTTTATATCTG	Brunello	-4.64458	2.37893	19.007	7.63E-05	0.0155937
EXOSC9	NA	AGATTACGGATGCTGCATTG	Brunello	-4.33043	3.0243	18.9964	7.66E-05	0.0156101
NUBP2	NA	TGCTCATCGGAGGTCCCCGG	Brunello	-5.62735	2.46366	18.9869	7.69E-05	0.0156207
TOP1	NA	TGGAAGAGGCTCATATGGTG	Brunello	-4.38533	2.49812	18.9353	7.84E-05	0.0158425
LOC102724862	NA	CGTCACAACCCAAGACCATG	Brunello	-5.03086	2.27856	18.9332	7.84E-05	0.0158425
NAPA	NA	AAAATGGCCAAAAACTGGAG	Brunello	-4.39392	2.62522	18.9251	7.86E-05	0.0158459
PSMA5	NA	CTACAATGAGACAATGACAG	Brunello	-4.1407	3.04016	18.9008	7.93E-05	0.0159435
MRPS16	NA	CCTCTGCAAGGCCTACCGTG	Brunello	-3.00902	3.81902	18.8765	8.01E-05	0.0160051
SLC35B1	NA	TTGGCTTGCAGGATTTACCA	Brunello	-4.01772	2.7782	18.8681	8.03E-05	0.0160051
MFN2	NA	GCGAATTAAGCAGATTACGG	Brunello	-6.02408	1.81749	18.8677	8.03E-05	0.0160051
ZBTB7B	NA	TGTATAGGCAAATTCAAGGA	Brunello	-4.64614	2.54944	18.8492	8.09E-05	0.01607
PRELID1	NA	AATAGTCGCTCGGCCCAGCG	Brunello	-4.40197	2.9383	18.8291	8.15E-05	0.0161118
TBL1X	NA	ATAATTTGGGATGCCCACAC	Brunello	2.31083	4.13947	18.8273	8.15E-05	0.0161118
LARS	NA	TGTCTATCATGATCCATGCA	Brunello	-5.93336	2.17521	18.7865	8.28E-05	0.0163107
SHISA9	NA	TGGTCTCATGACATCCGCAA	Brunello	-2.84784	3.87871	18.7524	8.38E-05	0.0164717
MIS18BP1	NA	ACAATCAAAATCGTAAGTGG	Brunello	-3.19326	3.81464	18.7432	8.41E-05	0.0164832
ITFG2	NA	GGTGCGAGCTTTCCGCTGGG	Brunello	1.82187	5.36191	18.7297	8.45E-05	0.0164869
NDUFV1	NA	CAAACCAGGTACCTCCACGG	Brunello	-4.05293	2.95611	18.7279	8.46E-05	0.0164869
UNC93B1	NA	CCTACCCAGGTAGACGCCGT	Brunello	2.16612	5.20082	18.6749	8.62E-05	0.0167412
ZBTB17	NA	GCACCTTCGGATCCACAGCG	Brunello	-2.89294	3.71395	18.6718	8.63E-05	0.0167412
RRM1	NA	CTTGTACCCCAATTCCAATG	Brunello	-4.13041	2.88161	18.6389	8.74E-05	0.0169005
TRAPPC11	NA	ATTATCGGAGTGAAGGATGG	Brunello	-2.95192	3.64449	18.5159	9.14E-05	0.017638
ARID1A	NA	CACATCCCTGACCCAACCTG	Brunello	-3.59517	3.24448	18.4784	9.27E-05	0.0178374
DDX46	NA	TTAGACACATCATGGATCAG	Brunello	-6.45947	1.31734	18.4625	9.33E-05	0.0178952
UBE2H	NA	TTAGGATAGGCCAATAACTG	Brunello	-6.755	1.74947	18.4504	9.37E-05	0.0179061
TMEM173	NA	CATTACAACAACCTGCTACG	Brunello	2.22717	6.0785	18.4465	9.38E-05	0.0179061
MYL9	NA	CCCCACAGACGAATACCTGG	Brunello	2.54925	3.84196	18.3756	9.63E-05	0.0183346
KLK14	NA	GCAGCCCGCACGGATCGGGA	Brunello	-4.64238	2.7328	18.3542	9.71E-05	0.0184319
ELP5	NA	ATGCAGGACCTGGCAGAGTG	Brunello	-2.36528	4.09282	18.3006	9.90E-05	0.018747
DHDDS	NA	GGGCTTCAACAAGCTAGCTG	Brunello	-5.94795	2.28884	18.2944	9.92E-05	0.018747
SNUPN	NA	TGGAAAAAGAGCCCTTATCG	Brunello	-5.66584	1.82869	18.2795	9.98E-05	0.018802
ERMAP	NA	TTCCACGTGGCCCTACTAGG	Brunello	-3.0506	3.72493	18.2585	0.00010058	0.0189004
RPL30	NA	AAAGTGGGAAGTACGTCCTG	Brunello	-7.20902	0.768029	18.3976	0.000101679	0.0190576
BCCIP	NA	AATGACACCACCAAGCCTGT	Brunello	-3.13885	3.42153	18.1993	0.000102816	0.0192211
ESPL1	NA	AAAGTGAGGAACCTCACAAG	Brunello	-5.48713	2.04718	18.1901	0.000103166	0.0192369
GRHL2	NA	GTGTCAATCTGAATCATCAA	Brunello	-5.09635	2.32468	18.1637	0.000104187	0.0193775
SYMPK	NA	ATCACCTCAGACATGAACAT	Brunello	-3.99744	3.04668	18.1498	0.000104725	0.0194047
ATF2	NA	GGACGAACAATAGCTGATGT	Brunello	2.32951	4.14587	18.1461	0.000104869	0.0194047
TBC1D3C	NA	TGTACTCCTCATATGCCAGG	Brunello	-4.04913	2.73494	18.125	0.000105698	0.0194946
SNRPF	NA	AGATGGCTACATGAACATGC	Brunello	-4.4257	2.22794	18.12	0.000105892	0.0194946
EIF3A	NA	TCAATGGAGGACTCTCGTTG	Brunello	-4.4947	2.85937	18.1069	0.000106409	0.0195099
OR4D1	NA	AGGTGACTGTGGAATAGCAG	Brunello	-2.7073	3.97015	18.1043	0.000106513	0.0195099
POLR1A	NA	CCTGATACTTACTTGCAGTG	Brunello	-5.0648	2.08462	18.0826	0.000107378	0.0196189
IKBKG	NA	GACTCACTTCTCCTCCGAGG	Brunello	2.43229	4.83425	18.0729	0.000107768	0.0196405
RFC4	NA	ACAGATAAGACAGAATCGGG	Brunello	-5.7466	1.73678	18.0653	0.000108072	0.0196465
BUB3	NA	AGTCCCACACCAACACTCTG	Brunello	-3.40353	3.59905	18.0448	0.000108902	0.0197307
EIF3C	NA	AGGATGCGGATATAGAACCG	Brunello	-6.16464	1.66214	18.2057	0.000109078	0.0197307
PQBP1	NA	CCCACATGACCCCAACTCCG	Brunello	-3.08364	3.39408	18.0224	0.000109814	0.0198142
RPL23A	NA	GCACGTCACCCACCTTCCGG	Brunello	-5.59754	2.50476	17.9965	0.000110879	0.0199568
DDX20	NA	TTCAATTCAAGACTTCTCGT	Brunello	-6.25626	1.84218	17.9769	0.000111693	0.020051
YARS	NA	TGATCTCCTTGATCGGAAGG	Brunello	-5.96533	2.13464	17.9707	0.000111955	0.020051
COPS5	NA	AGCAGCCTGAGCATTTACTC	Brunello	-3.62973	3.05013	17.9576	0.000112503	0.0200891
ATP6V0C	NA	CAAGAGCGGTACCGGCATTG	Brunello	-5.52446	2.15595	17.9524	0.000112721	0.0200891
ATG9A	NA	CCGTTTCCAGAACTACATGG	Brunello	-3.55826	3.17437	17.9203	0.000114081	0.0202816
DCAF7	NA	CTGTGGGTCTTCGTAAATGA	Brunello	-3.32497	3.0042	17.9052	0.000114725	0.0203024
LSM4	NA	AGGACGGGGACAAGTTCTGG	Brunello	-6.40901	1.62349	17.899	0.00011499	0.0203024
SRP54	NA	TTCACAAGCCTGCCCAATGG	Brunello	-5.11339	2.49559	17.8979	0.000115038	0.0203024
PPP2CA	NA	AAAAGAATCCAACGTGCAAG	Brunello	2.1019	4.23273	17.8616	0.000116613	0.0204557
SNRPG	NA	TGTGTGGAGATGGCGACTAG	Brunello	-3.69073	3.39989	17.8583	0.000116757	0.0204557
TAF1C	NA	CCGATGCTGAAGTGGAACCA	Brunello	-2.93513	3.43569	17.8558	0.000116862	0.0204557
IMP4	NA	GGCGCCCAGCGAATGAACCG	Brunello	-6.1481	2.05681	17.8478	0.000117216	0.0204557
MFHAS1	NA	GCCTGGAGGAGGTACCCGAG	Brunello	-4.09878	2.84398	17.8455	0.000117317	0.0204557
MOCS3	NA	AATCTCATCTCGGGACAGAG	Brunello	-4.6902	2.64602	17.7885	0.000119843	0.0208462
WDR62	NA	GCTGTGGTCCTTATACACGC	Brunello	-5.16944	2.13183	17.7557	0.000121329	0.0210168
PPP1R11	NA	GAGCTCTCGCCAAAGGCCCG	Brunello	-5.00682	1.9286	17.754	0.000121404	0.0210168
FOXK1	NA	AGGTCACGTTCTGCACAAAG	Brunello	-3.56679	3.06796	17.7238	0.000122787	0.0212055
INTS5	NA	AGCTACCAATGAGAGCCGAG	Brunello	-3.12032	3.26106	17.694	0.000124167	0.0213931
ATP6V1B2	NA	TGCTGGGCTACCACACAATG	Brunello	-7.08729	0.962865	17.8384	0.000124855	0.0214571
HARS	NA	AGGGCTGGATTACTACACTG	Brunello	-7.02513	1.34962	17.6734	0.000125131	0.0214571
PRPF4	NA	AGGACCAAATAGCTTGAAGG	Brunello	-6.60828	1.08466	17.8124	0.000126061	0.0215147
MVD	NA	AAGCTGACAGGCAGTACCGT	Brunello	-4.97763	2.11451	17.6522	0.000126131	0.0215147
Non-TargetingControl	NA	AAAACAGGACGATGTGCGGC	Brunello	2.29059	7.50379	17.6474	0.000126357	0.0215147
GUK1	NA	ACATCAAGGCCACCGATCTG	Brunello	-4.22227	3.42639	17.6312	0.000127128	0.0215954
SMG5	NA	AGGCAGCAAGTACTATAATG	Brunello	-4.53294	2.26289	17.6133	0.000127984	0.02169
SRRM1	NA	AAGTGCACAAGAAAACATCG	Brunello	-2.53294	3.97444	17.5927	0.000128981	0.0217877
FBL	NA	ACCAACGATGTCAGAGACAT	Brunello	-4.18124	2.79327	17.5837	0.000129417	0.0217877
RPLP0	NA	CACCACAGCCTTCCCGCGAA	Brunello	-4.29025	2.42114	17.5828	0.000129462	0.0217877
SLC39A7	NA	TCACATGAGGATTTACACCA	Brunello	-2.55439	3.86865	17.5724	0.000129971	0.0218228
DNM1L	NA	AAATAGCTACGGTGAACCCG	Brunello	-4.86699	2.15863	17.5633	0.000130413	0.0218464
RIPK3	NA	ACTGCTTCGTACACGAGTGA	Brunello	2.24208	4.69663	17.5044	0.000133337	0.0222848
DHX38	NA	CCCACAGGAGGATTACGTGG	Brunello	-7.75559	0.494493	17.6026	0.000136239	0.0226393
NRSN2	NA	TGCTCTCAGCGACGACCCTG	Brunello	-3.0333	3.69457	17.4453	0.000136339	0.0226393
CCT4	NA	AGCAATGATGACTACTGATG	Brunello	-5.44443	2.51607	17.4442	0.000136394	0.0226393
RCE1	NA	CCCATGCACGGTGCTAACAT	Brunello	1.96426	5.40805	17.4287	0.000137197	0.0227206
GLTSCR2	NA	AACTCATCCTGGCCAACCAA	Brunello	-2.86749	3.52855	17.3999	0.000138695	0.0229162
CFAP20	NA	GCAGACCCCAAGAAGACGCT	Brunello	1.86716	4.64568	17.3914	0.000139138	0.0229372
ECSIT	NA	GCAGATGGAGAACCACGGTG	Brunello	-2.84435	3.56431	17.3636	0.000140607	0.0231268
NBPF15	NA	TACGAGGCCAACATTTCAGG	Brunello	-6.44299	1.652	17.3496	0.000141353	0.0231532
PES1	NA	AGTTCCGTGAATACAAGGTG	Brunello	-3.71177	2.69669	17.3486	0.000141406	0.0231532
HYOU1	NA	AGCTGACTTTCGACCCACAG	Brunello	-2.68353	3.73334	17.3217	0.000142847	0.0233365
IRG1	NA	TATGTGAAACACTTCCGTAG	Brunello	-3.57265	3.0242	17.2742	0.000145439	0.0237065
Non-TargetingControl	NA	AAACCCTATGCCCAAATGAG	Brunello	1.92206	6.68558	17.263	0.000146053	0.0237489
ACE	NA	GTTGTAGAAGTCCCAAGCCG	Brunello	-3.42088	3.03663	17.2552	0.000146486	0.0237489
IPO13	NA	GTATGTCTATGAGATGTTGG	Brunello	-4.34143	3.01176	17.2509	0.000146725	0.0237489
HGS	NA	CAGCCCCTCATAGTACACTG	Brunello	-3.0425	3.32722	17.2458	0.000147009	0.0237489
IARS	NA	GCTTGTTGACAACTATGTGA	Brunello	-5.71442	2.08192	17.2225	0.000148309	0.0239057
SNRNP35	NA	CAGACTAAACTTGCAGACCA	Brunello	-4.00738	3.18599	17.2166	0.000148638	0.0239057
BUB1B	NA	AGTGAAGCTGTATTGCCACG	Brunello	-2.66736	3.50112	17.2058	0.000149253	0.0239515
MCM7	NA	AAGCCCAACTACTTACTGCG	Brunello	-4.13962	2.52817	17.1462	0.000152658	0.0244113
TBC1D3H	NA	CTCATAGATCGAGCGTACAA	Brunello	-4.17203	2.54558	17.1439	0.000152792	0.0244113
LONP1	NA	ACCCACAGGCGGACCTACGT	Brunello	-4.01703	3.34841	17.1151	0.00015447	0.0246252
MRPS11	NA	TCGACAGCTCCAAGACGCTG	Brunello	-2.4713	4.19683	17.0979	0.000155482	0.0246575
QRSL1	NA	ACATCCATCGAATTCACCAG	Brunello	-4.1529	2.73206	17.093	0.000155772	0.0246575
UMOD	NA	CCTGGCCACATGTGTCAATG	Brunello	2.09047	6.09909	17.0889	0.000156014	0.0246575
EIF3I	NA	CAGATTAAGTATAACCGCGA	Brunello	-5.89085	1.54384	17.0857	0.000156202	0.0246575
EIF3E	NA	TACAGCAGTCATAACAAACA	Brunello	-3.63216	3.2898	17.0828	0.000156372	0.0246575
SSU72	NA	GCGTCCGATCCTTTGGAACA	Brunello	-3.78095	2.68262	17.0469	0.000158521	0.0249421
PPP2CA	NA	CTCGCCATCTATAGATACAC	Brunello	2.12766	4.44423	16.9613	0.000163764	0.0257113
DNTTIP2	NA	TTCACTGACACTTATAACTG	Brunello	-2.76255	3.52375	16.9527	0.000164296	0.0257391
UBA1	NA	CACTAAGGAAGTCCTCAACG	Brunello	-4.92799	2.54371	16.9217	0.000166246	0.0259885
RNF113A	NA	TGAGCCCGAGAGTCTCGGCG	Brunello	-3.55852	2.99346	16.8804	0.000168882	0.0263437
UBE2G2	NA	AAATGCAGACTCTCCCATCA	Brunello	-2.25684	4.16427	16.8738	0.000169311	0.0263541
PDRG1	NA	AGAAGTGGAGGAGCTCGCCG	Brunello	-7.33404	0.716064	16.8412	0.000171423	0.0266256
MRPL53	NA	AGAAAAACGTGGAATCGACG	Brunello	-3.27639	3.29971	16.828	0.00017229	0.026703
SARS2	NA	TACCGGGCAGAGACAAACAC	Brunello	-7.51441	0.376949	16.8214	0.000172724	0.0267132
ERH	NA	CAGCCTACCAAGAGGCCAGA	Brunello	-5.51623	2.09547	16.8117	0.000173368	0.0267558
PSMG3	NA	CAGAAGACGGAGGTGGTGTG	Brunello	-3.87433	2.35924	16.7932	0.000174595	0.0268238
Non-TargetingControl	NA	AAAAAGCTTCCGCCTGATGG	Brunello	2.01759	6.38458	16.789	0.000174872	0.0268238
GFAP	NA	CCATTGCCTCATACTGCGTG	Brunello	2.11478	6.50403	16.7883	0.000174918	0.0268238
SNRK	NA	TGTCTTTACGGGTGAAAAGG	Brunello	1.91434	4.49104	16.7578	0.000176971	0.027016
SMS	NA	TTGACCAAATGGTGATTGAT	Brunello	1.6472	5.23034	16.7548	0.000177174	0.027016
TBL1X	NA	TGAGGCACTGTATACGAGAG	Brunello	1.87168	4.98742	16.7531	0.000177288	0.027016
EP400	NA	AGTGGTCATAAGGTTACACA	Brunello	-3.69161	3.03311	16.7362	0.000178436	0.0271339
TAF1B	NA	AAATAAAAGCCCTCAACCGG	Brunello	-5.96744	1.87536	16.7155	0.000179853	0.0272921
MRPL38	NA	CAGATGCTGAGTACCTCCAC	Brunello	-4.79024	2.50436	16.6478	0.00018457	0.0278993
ZRSR2	NA	ACAGTTCCTAGACTTCTATG	Brunello	-2.76867	3.95633	16.647	0.000184624	0.0278993
SNAPC5	NA	AATGATCAGTTCTAGAAGAG	Brunello	-3.47357	3.30029	16.5908	0.000188642	0.0284473
DHX30	NA	GGTGCTCATGAGTGCCACAG	Brunello	-6.7821	0.933631	16.5769	0.000189646	0.0285394
CARS	NA	TGGCACATACTCACTAACCC	Brunello	-5.60534	2.01875	16.5688	0.000190236	0.0285689
ABCF1	NA	GCAACACATCAATGTTGGGA	Brunello	-3.7834	2.91347	16.5537	0.000191342	0.0286756
SNRNP70	NA	GCCGCTTACAAACACGCAGA	Brunello	-4.64167	2.40476	16.5395	0.000192384	0.0286795
Non-TargetingControl	NA	AAAATCGATGGGCTGAATCT	Brunello	1.97456	6.92795	16.5347	0.000192737	0.0286795
DOHH	NA	GTCACGCTCCTCAGCCGGCG	Brunello	-3.81774	3.09625	16.5338	0.000192802	0.0286795
GARS	NA	TGGCTCGTGCATGACAGGAG	Brunello	-4.79162	2.06566	16.5319	0.00019295	0.0286795
VPS28	NA	TGTCCTCAGGTACGACAACA	Brunello	-5.48156	2.16166	16.4927	0.000195871	0.0289506
HAUS1	NA	GCAAGTGAATACGAGTCAGA	Brunello	-4.56999	2.63875	16.4923	0.000195902	0.0289506
DDX41	NA	AGCCTGTGACCATCAATGTG	Brunello	-2.66186	3.77387	16.4914	0.000195971	0.0289506
TARS	NA	CCTTTGATAGATCTCTGCCG	Brunello	-6.23996	2.48659	16.4757	0.00019715	0.0290259
RPL14	NA	TTGTCGGACATACTTCTGGT	Brunello	-6.35653	1.34705	16.474	0.000197281	0.0290259
ATP5A1	NA	ACCAACTGGAACGTCCACAA	Brunello	-5.64573	1.61811	16.4442	0.000199552	0.0293006
PSMD8	NA	GGCATGTACGAGCAACTCAA	Brunello	-3.84356	2.86244	16.4299	0.000200654	0.0294029
WDR70	NA	TCTACTATATGTGCACGTAG	Brunello	-4.68083	2.06461	16.412	0.000202039	0.0295462
ZNF648	NA	AAAGTGTAGACACGTCCGCA	Brunello	-3.63857	3.21031	16.3989	0.000203056	0.0296351
SOD1	NA	CCTCTATCCAGAAAACACGG	Brunello	-4.31158	2.46148	16.3649	0.000205731	0.0299652
UBAP1	NA	AACCTGCAAACAATCAGGCA	Brunello	-2.40073	3.87901	16.326	0.000208832	0.030356
ATRIP	NA	CGATGAAGAACTGTACAAGG	Brunello	-5.48647	2.48291	16.3202	0.0002093	0.0303631
MAP2K7	NA	CATTCTGGGCAAGATGACAG	Brunello	2.62031	3.67822	16.3035	0.000210648	0.0304834
TTC14	NA	GTGGAAGCTTTGGTAGCTCG	Brunello	2.05092	4.31002	16.2996	0.00021097	0.0304834
SLC39A7	NA	GGGGAGAGTTCGACTCCACG	Brunello	-4.56411	2.39461	16.2511	0.000214943	0.0309958
GLYATL3	NA	TATCACCCGACGACAAAGAG	Brunello	2.15149	4.28033	16.2367	0.000216146	0.0311074
MRPL57	NA	GGCCTCCCTCCTGCGCACCG	Brunello	-5.89909	2.59233	16.1961	0.000219555	0.0313974
ALG5	NA	GTAGGTGAGTCCCATATGCT	Brunello	-2.38584	4.15108	16.1947	0.000219676	0.0313974
CARS	NA	TGAGATGCGTCATAGACGGT	Brunello	-3.22791	3.00517	16.1905	0.000220033	0.0313974
NHP2	NA	CCATCTCCCAGTCATGTGTG	Brunello	-2.29063	4.11832	16.1898	0.000220094	0.0313974
DPAGT1	NA	TCCTGTACTATGTCTACATG	Brunello	-5.61763	1.44635	16.187	0.000220325	0.0313974
NRDE2	NA	TAAGACCAAGAAGCAAACCG	Brunello	-3.21307	3.1489	16.1645	0.000222253	0.03161
STARD7	NA	TTATGTTCGGCGGTATAGTG	Brunello	-2.03972	4.16062	16.1371	0.000224619	0.031884
COX11	NA	GACAGCGGCCACGTAAGTGA	Brunello	-3.53443	3.08853	16.1292	0.000225305	0.0319189
RUVBL1	NA	ACTACTTACCAATGGCCCTG	Brunello	-5.14185	2.33766	16.111	0.000226892	0.0320608
EIF2B2	NA	GACATCCGGAGGCCTAAACG	Brunello	-5.50206	2.12432	16.1076	0.00022719	0.0320608
C4B	NA	AGCTACGTCAGGGTTACAGG	Brunello	-2.50669	3.8532	16.0934	0.000228443	0.032175
PSTK	NA	ATCATACGCGACAACACCGA	Brunello	-2.63337	3.93765	16.0816	0.000229491	0.0322017
EEF1G	NA	TGCCTCTGCAGTGAGCAATG	Brunello	-3.19266	2.95262	16.0706	0.000230467	0.0322017
LYVE1	NA	CAGTGACAGTACCTACTCGG	Brunello	-2.28676	4.30337	16.0684	0.000230666	0.0322017
VHL	NA	CATACGGGCAGCACGACGCG	Brunello	-2.87279	3.38863	16.0663	0.00023085	0.0322017
NARFL	NA	GCCAGCGATGCTCTAGACTG	Brunello	-5.82183	2.16255	16.0663	0.000230852	0.0322017
VPS25	NA	GGTGGGAAGCGATACTGCCA	Brunello	-5.49984	1.96084	16.0531	0.000232033	0.0322959
DDX17	NA	GCTGTGATGATCTGACTCGA	Brunello	-2.40544	3.94373	16.0488	0.000232419	0.0322959
ZPR1	NA	GGTGATCAATCCTTCAACAG	Brunello	-6.05792	1.54073	16.0175	0.000235252	0.0326191
KIF23	NA	GATCGTGTGTGTGAACCCCA	Brunello	-4.51293	2.11285	16.0132	0.000235643	0.0326191
TM2D3	NA	GTGATGAAGTGTCCGAGCAA	Brunello	-2.46278	3.81673	16.0079	0.000236135	0.0326249
ATP5A1	NA	AGGATAGGCCTCACGACCAG	Brunello	-4.14746	2.29722	16.0001	0.000236843	0.0326471
RTF1	NA	TGAATCGGGTTCGATTATCA	Brunello	-4.35816	2.75414	15.9955	0.000237265	0.0326471
PCGF3	NA	GGTGCCGGGAGACATCAAGG	Brunello	-3.18386	3.4156	15.9856	0.000238181	0.0326471
TRAF3	NA	TGTGCAGAGCAGTTAATGCT	Brunello	2.32898	4.39921	15.9835	0.000238375	0.0326471
SDHB	NA	TTAAAGCATCCAATACCATG	Brunello	-5.06978	2.26697	15.9816	0.000238546	0.0326471
LRRN2	NA	TCAACAAGAACCCGCTCCAG	Brunello	-3.68883	2.81236	15.9538	0.000241134	0.0329391
MIS18A	NA	CATGAGCGAAGACGCGTCGG	Brunello	-4.09329	2.75681	15.9412	0.000242321	0.0330218
CDAN1	NA	CTGCAAAGAAGACACAATCG	Brunello	-3.00689	3.44631	15.9377	0.00024265	0.0330218
NUBP2	NA	GGCGCGAGCTGACCTTCTGT	Brunello	-3.96309	2.44816	15.9327	0.000243114	0.0330229
NPB	NA	GCGCTCCCAGCCCTACAGAG	Brunello	-2.97811	3.44523	15.9275	0.000243608	0.0330282
MAX	NA	GAAGAGCATTCTGCCGCTTG	Brunello	-4.33461	2.75053	15.9101	0.000245256	0.0331896
CSE1L	NA	ATAATGAATGTGCTGTACGG	Brunello	-4.03066	2.58525	15.8909	0.000247094	0.0333543
CHMP6	NA	CCTTGTCCTGCTCCGTGACG	Brunello	-4.84937	2.67756	15.8878	0.000247393	0.0333543
E2F5	NA	TTTATAAGCAGCACATGGAT	Brunello	-2.42679	4.32712	15.8637	0.00024972	0.0336057
CDYL2	NA	GTGCAGGTTCAATCCCCCGT	Brunello	-3.28354	3.13562	15.8336	0.00025266	0.0339384
DENR	NA	AGTCTGTTCATTACCAACAG	Brunello	-5.10235	2.1945	15.7829	0.000257689	0.0344606
TRIM43	NA	AATGTGTCATAAACCAGATG	Brunello	-6.25589	2.14834	15.781	0.000257879	0.0344606
CHEK1	NA	TGGTATTGGAATAACTCACA	Brunello	-5.52147	1.79186	15.7801	0.000257973	0.0344606
UMOD	NA	CGCAGCACCGAGTACGGGGA	Brunello	2.16341	7.03731	15.7714	0.00025884	0.0345128
SLC16A8	NA	CTGAACAGATACGGGACGTG	Brunello	2.09993	4.22816	15.7371	0.00026232	0.0349126
KPNB1	NA	TATCTCGAACAACTACACTG	Brunello	-5.1325	2.27372	15.7209	0.000263982	0.0350695
NOP58	NA	GCAAACATTCCATAGGCGAT	Brunello	-4.69861	2.39098	15.7143	0.000264662	0.0350955
METTL16	NA	CAGCATAAACGAGTTCCCTG	Brunello	-4.01893	2.51606	15.7051	0.000265617	0.0351579
ASNA1	NA	CTGAAGTGGATCTTCGTCGG	Brunello	-4.19016	2.33355	15.6718	0.000269082	0.0355517
CUL1	NA	TCGCTTCATAAACAACAACG	Brunello	-3.7995	2.86841	15.6501	0.000271371	0.0357889
CPSF1	NA	GACAGGAGGACAATCCCAAG	Brunello	-4.04462	2.44621	15.6265	0.000273885	0.0360548
NDUFS5	NA	ACATGGAATCGGTTATACTC	Brunello	-5.9632	1.53158	15.6017	0.000276553	0.0363402
COPS5	NA	GATGGGTCTGATGCTAGGAA	Brunello	-6.13573	0.913093	15.5888	0.000277947	0.0364573
NSF	NA	ATCCACACAGCAAGAATGAG	Brunello	-2.4933	3.66057	15.5687	0.00028014	0.0366787
SMARCE1	NA	TATGTAAGCAAGGTACGCGG	Brunello	-3.33048	3.04749	15.5354	0.000283809	0.0370921
SETD8	NA	TGACAGATTGACCTCATCGA	Brunello	-4.66445	2.30146	15.5088	0.00028677	0.0374116
RPL35A	NA	GCGGGGTCTCCGGAACCAAA	Brunello	-4.34215	2.4202	15.4948	0.00028835	0.0374974
ABCE1	NA	CAATTGATAAGGCGCCAAAG	Brunello	-3.78452	2.44817	15.4938	0.000288461	0.0374974
CCT4	NA	GACTGACATGTCTCGACCTG	Brunello	-3.08985	3.27397	15.4767	0.000290398	0.0376816
RIOK2	NA	TGATTACAATCGTCATGCAG	Brunello	-4.48581	2.3864	15.4645	0.000291793	0.037795
RPS5	NA	CATACACCTGCTCACAGGCG	Brunello	-4.62715	2.19401	15.4393	0.000294682	0.0380544
TXNDC17	NA	CTGAACCAGTCGTACGAGAG	Brunello	-2.3424	4.20332	15.4326	0.000295464	0.0380544
ZNF480	NA	AATGCCTGGACCCTGCACAG	Brunello	-5.35352	1.86257	15.4248	0.00029637	0.0380544
HIST1H2BI	NA	ACACGGAATAGCTCTCCTTG	Brunello	-5.00338	2.08167	15.4207	0.000296847	0.0380544
FAF2	NA	GAAGGATCGAAGGATGACTG	Brunello	-5.03628	1.79868	15.4155	0.000297443	0.0380544
DDX23	NA	ACCGCTAGGTATCCGCACTG	Brunello	-5.64532	1.7776	15.4135	0.000297684	0.0380544
TSC2	NA	CAGCATCTCATACACACGCG	Brunello	1.6972	4.87613	15.4112	0.000297954	0.0380544
PRODH	NA	CTAGCACTTACCAGAAACTG	Brunello	1.98858	4.51777	15.4108	0.000297992	0.0380544
FARS2	NA	GTGGAAAATAGGGTAGTGCT	Brunello	-4.92301	2.25354	15.3237	0.000308357	0.0392541
KRI1	NA	ATCGTCGCAAAGTTATGTGG	Brunello	-4.15079	2.58607	15.3228	0.00030847	0.0392541
EXOSC2	NA	TCGTCCATGAACCTTCCTGG	Brunello	-3.49959	3.14001	15.2991	0.000311349	0.0395511
NCAPG	NA	AAAAATTGTAGGGCGCACCA	Brunello	-3.73052	2.45931	15.2859	0.000312971	0.0396683
OR4X2	NA	CAGATCTGAGATGAGTTTGG	Brunello	-3.73363	2.87725	15.2807	0.00031361	0.0396683
ZWINT	NA	CAAGGCCCTGACTCAGATGG	Brunello	-2.55253	4.13503	15.2782	0.000313912	0.0396683
APBB1	NA	AGCTGGGCTACCTTATCCCA	Brunello	-2.58289	3.90064	15.2266	0.000320352	0.0404117
PSMG3	NA	GTGACCCAGTTTGGGAAGAT	Brunello	-4.21108	2.64396	15.2135	0.00032201	0.0405503
TBC1D3C	NA	CCTCCTCTATCTTCCTGAGG	Brunello	-3.62572	2.72013	15.204	0.00032321	0.0406309
CMPK1	NA	TCAAGGATGGAACAAGACCA	Brunello	-2.15243	3.95304	15.174	0.00032706	0.0410437
IARS	NA	AGTCATCGCTGACCCACAGT	Brunello	-5.60436	1.33089	15.1183	0.000334313	0.0418815
GPX4	NA	GAGCTGAGTGTAGTTTACTT	Brunello	-3.5397	2.90399	15.0883	0.000338291	0.0423067
RPL15	NA	GCGCGCTTTATCAGGCCGGG	Brunello	-5.38675	2.16845	15.0566	0.00034255	0.0427657
PRIM1	NA	TGACAGACTATGACGATGTG	Brunello	-3.62917	3.10735	15.0335	0.000345692	0.0430299
RPS19	NA	TGACGGTATCCACCCATTCG	Brunello	-6.03142	1.53131	15.0323	0.000345852	0.0430299
DDX54	NA	CCACGCCGAGTACCTCACTG	Brunello	-4.1169	2.11395	15.0269	0.000346586	0.0430473
Non-TargetingControl	NA	AAAGACTTGCTCCAAAACAC	Brunello	1.87047	6.45064	15.0111	0.000348756	0.0432427
Non-TargetingControl	NA	AAACCTAGCCCCAATACTTA	Brunello	2.00533	6.46329	15.0042	0.000349713	0.0432874
MYO19	NA	TGGCCAAACTGATCTATGCG	Brunello	-2.36821	4.34661	14.9813	0.000352894	0.0436068
CHERP	NA	CCACCTCCGGAACCGCATCA	Brunello	-3.32631	3.47384	14.9551	0.000356564	0.0439729
CASZ1	NA	AATACCCAGCTCATTAACGA	Brunello	-2.65823	3.40144	14.9516	0.00035707	0.0439729
ATP5B	NA	GCACCAATCAAAATTCCTGT	Brunello	-3.60933	3.07786	14.9369	0.000359144	0.0441534
HMGA1	NA	AGCGCTGGTAGGGAGTCAGG	Brunello	-5.26149	1.816	14.9202	0.000361534	0.0442789
BCL2L1	NA	CAGTGGCTCCATTCACCGCG	Brunello	-4.74392	2.07576	14.9171	0.000361977	0.0442789
KRT18	NA	CAGCTCTGGGTTGACCGTGG	Brunello	-4.8721	1.64162	14.9135	0.000362493	0.0442789
SLC7A8	NA	TGGAACAGTTGACCCATGTG	Brunello	2.21267	4.28257	14.9127	0.000362606	0.0442789
HARS	NA	TAAACGCTACCACATAGCAA	Brunello	-5.49082	1.6116	14.8724	0.000368445	0.0448976
PLK1	NA	AGCCAAGCACAATTTGCCGT	Brunello	-4.69824	2.32709	14.8692	0.000368911	0.0448976
C17orf89	NA	CACGCACCTGCCGTACGCCG	Brunello	-1.88511	4.61889	14.8605	0.000370181	0.0449443
TMEM213	NA	TACCTGCCGAGCAAGCCGAG	Brunello	-2.02631	4.50416	14.8581	0.000370534	0.0449443
PPP2R5E	NA	GCCTTGAGACCTAAACTGTG	Brunello	1.62785	5.43542	14.8473	0.00037213	0.0450625
PEX5	NA	TCTTGTGAACTGGTCAACCC	Brunello	-3.1169	3.41917	14.8379	0.000373516	0.045139
RPS4X	NA	TAAGATACTTACAAACACAC	Brunello	-5.72847	1.64923	14.8316	0.000374444	0.045139
HMGB1	NA	GAAGTGCTCAGAGAGGTGGA	Brunello	-3.34239	2.65015	14.8304	0.000374629	0.045139
CENPL	NA	CATTCCTTCTGCATAAACAG	Brunello	-5.03991	2.69784	14.7997	0.000379213	0.0456156
USP39	NA	AGGCGTGAGACTTCAAACCC	Brunello	-6.08746	1.20167	14.7805	0.000382113	0.0458883
MBP	NA	GAGGCACGGATCCAAGTACC	Brunello	1.92691	4.6754	14.7554	0.000385938	0.0461388
RNPS1	NA	ACTCACCCGGAATGTGACAA	Brunello	-4.29493	2.02688	14.7529	0.00038632	0.0461388
PCBP1	NA	ATGGTCATGACTCTCCCTTG	Brunello	-4.12731	3.21318	14.7528	0.000386348	0.0461388
CUL3	NA	ATAACTTGTACATGCAACCA	Brunello	-3.86451	2.69449	14.7502	0.000386743	0.0461388
PSMD14	NA	AGCCTTGTCGGAGAGAGCTG	Brunello	-4.59519	2.0346	14.7453	0.000387493	0.0461524
GTF2B	NA	GATATGATCTGTCCTGAATG	Brunello	-4.47766	1.84417	14.7334	0.000389332	0.0462954
DYNC1I2	NA	ACGTTGGTCAAAGCATCGGG	Brunello	-3.36895	2.94982	14.7264	0.000390411	0.0463478
DYNC1H1	NA	AAATGCGCCCCGAGACACCG	Brunello	-4.15441	2.87225	14.719	0.000391574	0.0464099
MB21D2	NA	AACCAGTCAGCCACTTTGGT	Brunello	-2.75444	3.44179	14.707	0.000393446	0.0465556
TALDO1	NA	TATCCACAGAAGTAGACGCA	Brunello	-2.62432	3.54574	14.6991	0.000394677	0.0465659
HS6ST3	NA	GTTGGTGAGCTCCGTCCAGT	Brunello	-3.08797	3.7305	14.6982	0.000394817	0.0465659
C21orf59	NA	TCAGTCCTTGCATATTAGGA	Brunello	-2.97698	3.6883	14.6819	0.000397383	0.0467925
RCE1	NA	GCAGCCAACGCATGTCTGTG	Brunello	1.53705	5.76398	14.6668	0.000399787	0.0469992
AMD1	NA	AATTCCGGTGTGGGTACCCT	Brunello	2.55331	3.55438	14.65	0.000402456	0.0472365
GPN3	NA	GAGCACCTACTGTGCCACCA	Brunello	-2.78192	3.4865	14.6189	0.000407475	0.0477483
TALDO1	NA	AGAGTAACGTCATGTTGCAG	Brunello	-4.83812	1.91378	14.6127	0.000408491	0.0477902
TPSB2	NA	CTGACCGCAGCGCACTGCGT	Brunello	-2.55358	3.47571	14.6024	0.000410165	0.0478067
NUS1	NA	CCAGCGCATCCGGTGGTGTG	Brunello	-2.2486	3.7354	14.6006	0.000410456	0.0478067
C19orf25	NA	CAGATCCTGGAGGATGTGCG	Brunello	-3.67968	2.58138	14.5997	0.00041061	0.0478067
EXOSC9	NA	TGACACAAATGGGCATGTGG	Brunello	-2.35229	3.68969	14.5931	0.000411691	0.0478558
SERP1	NA	CCCGAAGAGAAGGCGTCTGT	Brunello	-2.02593	4.8837	14.5822	0.000413482	0.0479043
SAMM50	NA	AGACCAGCCACACTGTCAAG	Brunello	-2.70752	3.28073	14.5751	0.000414656	0.0479043
NHLRC2	NA	TCAGTACCCGAGTTTCCGGA	Brunello	-5.81936	1.18883	14.5747	0.000414724	0.0479043
MICALL2	NA	GGGAGCTATTGGTCACACGA	Brunello	-2.96142	3.27895	14.5725	0.000415079	0.0479043
SPDYE5	NA	GGGTAGTGGAGATGCTGTGT	Brunello	-4.48757	2.34845	14.5705	0.000415411	0.0479043
OR4A47	NA	GGGCTTCACACAGAATCCAA	Brunello	-3.52588	2.60066	14.5665	0.000416082	0.0479056
GBF1	NA	GGGCTGGAAGAATATCATGG	Brunello	-6.41424	1.37023	14.5427	0.000420037	0.0482155
ANAPC1	NA	GTCCCAGCTCCAGTTACGGT	Brunello	-3.50065	2.72791	14.54	0.000420492	0.0482155
POLRMT	NA	CTAGAGCGCGAGGTGTACGA	Brunello	-4.07633	3.15521	14.5384	0.000420768	0.0482155
KIF4A	NA	CGACTGGGAGTTCATAGCCG	Brunello	-3.98257	3.34406	14.5306	0.000422086	0.0482902
SAMD4B	NA	CCAATACTGTTGATGGCTGG	Brunello	-4.28911	2.01515	14.5143	0.000424835	0.0485282
CXorf21	NA	GACTTGTGTTTCATCCACAG	Brunello	-2.32035	3.88569	14.5063	0.000426185	0.0486058
DNM2	NA	GCAGATGTGGCGTGCCCATG	Brunello	-3.79381	2.70913	14.4906	0.000428877	0.048836
OR52I2	NA	TGACTCACCATCCAACTCAG	Brunello	-2.58821	3.50569	14.4712	0.000432205	0.0491379
YKT6	NA	GAAGGAAGACACATCGTATG	Brunello	-4.2225	2.50313	14.4516	0.000435613	0.049427
PRIMPOL	NA	TTTAACAAACCTGCCAACCC	Brunello	-2.90391	3.48413	14.4487	0.00043611	0.049427
MTRNR2L8	NA	AAATTGACCTGCCCGTGAAG	Brunello	-3.618	2.54322	14.4421	0.000437271	0.0494812
ASH2L	NA	GCTCTACCTCACCCAACTGT	Brunello	-2.95624	3.49723	14.4329	0.000438873	0.0495851
RPA1	NA	GCTCCTTTGATAGCCAACAC	Brunello	-4.50172	2.32551	14.4276	0.000439803	0.0496129
ACER1	NA	TGGACGAGATCGCCATCCTG	Brunello	-2.69694	3.33605	14.4151	0.000442006	0.049784
TLK2	NA	GAGCCTCATTTACTGAACAG	Brunello	-2.59408	3.67518	14.4085	0.000443185	0.0498395
WBSCR16	NA	TTTGTCTGCTAGGTCGCCTG	Brunello	-4.84132	2.17724	14.3829	0.000447735	0.0502731
PTGES2	NA	CCTTACGAGCTGCAGCCACG	Brunello	-4.61568	1.87723	14.3754	0.000449095	0.0503479
PMPCA	NA	TAGCAAAGGCTTGGACACGG	Brunello	-5.28309	1.62053	14.3565	0.000452503	0.0506517
MFAP1	NA	CTCATCTGAGGACTCCATAG	Brunello	-2.90866	3.18938	14.3518	0.000453345	0.0506677
URI1	NA	GCCAAGAGAGAATCCAGCAT	Brunello	-5.52361	1.82803	14.3401	0.000455478	0.0507666
TERF1	NA	ATTGCAGCAGGAAAAACCCT	Brunello	-4.12613	2.37744	14.3383	0.000455806	0.0507666
DBR1	NA	GTGACGATACTTGGGCGGCA	Brunello	2.50554	4.34737	14.3355	0.000456329	0.0507666
SPATA5	NA	TTAGCTGTAAGGATAACTCC	Brunello	-4.02888	2.3133	14.3179	0.000459544	0.051046
GTF2H4	NA	ACAATCGGTCCAATACCCCA	Brunello	-2.37715	3.81333	14.3016	0.000462565	0.051303
GOLGA6C	NA	AAAACAAGTCCAGCTAGAGC	Brunello	-2.38077	3.6909	14.2962	0.000463575	0.0513039
HSPA8	NA	AAACCAACCTCACCTTCCCA	Brunello	-2.41961	3.83955	14.2939	0.000463988	0.0513039
AKT1	NA	TGTCATGGAGTACGCCAACG	Brunello	-2.76291	3.61841	14.2826	0.000466108	0.0514543
SUPT16H	NA	ATATACCATCGCTGTAAAGG	Brunello	-4.30414	2.57843	14.279	0.000466767	0.0514543
TIMMDC1	NA	GCTTCGGCAGCAAAGACTCG	Brunello	-3.52147	3.13993	14.2594	0.000470454	0.051763
HNRNPM	NA	AGGTGATGGCTACGACTGGT	Brunello	1.84238	4.94295	14.2566	0.000470995	0.051763
USP17L24	NA	GACCTGCTGCGGTGGGGGCT	Brunello	-3.5053	2.61924	14.2516	0.000471943	0.0517888
STK11	NA	GTTGCGAAGGATCCCCAACG	Brunello	1.67377	4.91798	14.232	0.000475656	0.0520793
FATE1	NA	GCTGAGAGAATCAGGCCATG	Brunello	2.17784	3.83917	14.2301	0.000476026	0.0520793
QARS	NA	TGGAGTGACCACATAGCCTG	Brunello	-5.39108	1.51331	14.1982	0.000482161	0.0526337
NAT10	NA	CTGCAGCACACACATGCCGA	Brunello	-2.68788	3.44182	14.1962	0.000482545	0.0526337
XRCC3	NA	TCAGCAAGTGCCAGACCTCG	Brunello	-4.45487	1.854	14.1802	0.000485659	0.0528938
ZNF526	NA	CTTTGGCACAGAACTCACGT	Brunello	2.32677	3.78874	14.1686	0.000487931	0.053047
SNX5	NA	TATGTAAGCAGGCTGCGGTG	Brunello	-2.7698	3.06893	14.1656	0.000488528	0.053047
SRSF1	NA	CGGGTCCTCGAACTCAACGA	Brunello	-4.61903	2.23756	14.1514	0.000491322	0.0532707
TNPO3	NA	TCATCAAATAGCCCAACACA	Brunello	-4.86432	2.17617	14.121	0.000497359	0.0538447
CPSF6	NA	CTAGCTGGGCCTCCTAATCG	Brunello	-2.98984	3.22193	14.109	0.000499769	0.0539822
FIP1L1	NA	AATCTTAACATCAAGACAGG	Brunello	-4.50699	1.89501	14.1073	0.000500118	0.0539822
RBM19	NA	CTTGTAGGACGACGATCCCA	Brunello	-2.86947	3.06467	14.0908	0.000503458	0.0542619
LAT2	NA	CCATGGAGTATTACAACTGG	Brunello	-2.72623	3.48864	14.0785	0.000505952	0.0543916
NAA10	NA	CAAATACTATGCAGATGGGG	Brunello	-3.99907	2.78747	14.0775	0.00050616	0.0543916
MIOS	NA	AGAAGGAAGCAACACGATCG	Brunello	-4.39015	2.45307	14.0638	0.000508948	0.0546103
SEC16A	NA	TGTGGCTGCCGGTTCCTACG	Brunello	-4.81523	1.68054	14.0559	0.000510576	0.054704
TBCE	NA	GAAGACGCTGAACAAATGTG	Brunello	-4.66357	1.85165	14.0349	0.000514913	0.0550874
AKT2	NA	CTCTTGAGTACTTGCACTCG	Brunello	-1.98003	4.0449	14.0171	0.000518629	0.0554032
AFF4	NA	TGGGAATGATCACCATAGCA	Brunello	1.77692	5.00503	14.0128	0.000519534	0.0554182
UBA3	NA	ATAGATGCAATGGTGCACAT	Brunello	-2.69684	3.70852	14.0061	0.000520935	0.0554861
CSTF3	NA	GTCCGAAGAGTTTATCAACG	Brunello	-4.05614	2.50371	14.0005	0.000522121	0.0555308
PITX2	NA	CAGGGGAAGAATGAGGACGT	Brunello	-2.59472	3.7775	13.9904	0.000524237	0.0556215
YBX1	NA	GTCTTGCAGGAATGACACCA	Brunello	-4.20628	2.4476	13.987	0.00052496	0.0556215
C19orf25	NA	CCTACGTGGCTGCCAACCAG	Brunello	-2.70955	3.52615	13.9855	0.000525274	0.0556215
PABPC1	NA	TGTGGATGAGATGAACGGAA	Brunello	-3.39436	2.73086	13.9721	0.000528128	0.0557606
RASA4	NA	GATTGATGTCCAGAGACTGC	Brunello	-3.7703	2.42968	13.9701	0.000528546	0.0557606
UBA2	NA	TGACAATGGACAAACTATGG	Brunello	-3.98997	2.65924	13.9685	0.000528893	0.0557606
RABGGTB	NA	CTGACAGTAATGGATCTCAT	Brunello	-3.42469	2.93934	13.9476	0.00053338	0.0561519
RPL35A	NA	AGCAACACAGTCACTCCTGG	Brunello	-2.13687	4.09268	13.9142	0.000540634	0.0568332
LOC441155	NA	TGCGAATCACCAAAAGAACA	Brunello	2.01071	4.30694	13.8857	0.000546902	0.0574089
DOHH	NA	CAGAAGCCCCTCCTCACCCT	Brunello	-2.55968	3.91203	13.8689	0.000550619	0.0577155
ARPP19	NA	AAGGAAACGGTTGCAGAAAG	Brunello	-2.37896	3.6431	13.8653	0.000551432	0.0577174
NARFL	NA	CTGTGTCCTCACAACAGGTG	Brunello	-4.42473	2.44673	13.8533	0.000554098	0.0577534
THOC3	NA	TGGGCGTTGATGGACTGCAC	Brunello	-3.76966	2.20733	13.8527	0.000554241	0.0577534
ATP5F1	NA	TCGTTATGGACTGATCCCTG	Brunello	-3.35021	2.72572	13.8496	0.00055494	0.0577534
MRPL44	NA	ATCAAGAACTATCCGAACAA	Brunello	-3.32236	2.51092	13.8495	0.000554962	0.0577534
HMGA1	NA	GCTGTCCCGGGACTCACCGG	Brunello	-3.99193	2.50323	13.8453	0.000555895	0.0577677
UBA3	NA	ATGATCCTGAACATATACAA	Brunello	-3.18761	3.1089	13.8304	0.000559266	0.0580349
SNX17	NA	GCTAACTTCAGATCAGACTG	Brunello	1.8	4.60427	13.8208	0.000561436	0.0581768
TBCB	NA	ACACGTCCTCATACTCACCA	Brunello	-3.98357	2.36573	13.8148	0.000562813	0.0582363
ABCF1	NA	CTGCAGAGGCCAAAGCACGG	Brunello	-4.50839	2.20742	13.8061	0.000564794	0.0583581
SACM1L	NA	ATTGGATTCTCATCTCGAGG	Brunello	-6.65183	0.620532	13.7974	0.000566794	0.0584741
CBL	NA	GGTGGAAGATCTCGAAGTGT	Brunello	-5.68962	1.40983	13.7942	0.00056753	0.0584741
LRRC41	NA	TGGAACTGTGAATAGCTCCA	Brunello	2.24026	3.86495	13.7863	0.000569346	0.0585781
LARS	NA	TGTTGTTAAGGAATTAATGG	Brunello	-4.70428	1.96488	13.7787	0.000571096	0.0586749
ALG5	NA	CAAAGTACGTGTGATAACCC	Brunello	-2.97984	3.20509	13.7689	0.000573383	0.0588265
LSM2	NA	ACTAAAGAATGACCTGAGGT	Brunello	-5.37815	1.78454	13.75	0.000577786	0.0591333
POLR3C	NA	GAGCGCAGTTGCTAACAGGA	Brunello	-4.14626	2.491	13.7486	0.000578108	0.0591333
ANAPC1	NA	GATGAGACTCAACATTCTGG	Brunello	-3.26461	3.30094	13.7456	0.000578819	0.0591333
RFK	NA	AGCCCCGCACCACTTGACCC	Brunello	-3.83356	2.37131	13.7406	0.000580001	0.0591707
DTYMK	NA	GGAACCGGAGCAGTTCGGCG	Brunello	-4.72127	1.86259	13.7296	0.000582588	0.0593512
CAPZB	NA	CAGGTCTCGATACTGGTCAA	Brunello	-3.7574	2.29184	13.7142	0.000586246	0.0596401
NELFB	NA	TGTCAGCCATCGCTTCGGAG	Brunello	-2.65493	3.72128	13.7046	0.000588537	0.0597893
UQCRC2	NA	GGTGCAAAGGCCAACTACCG	Brunello	-3.77378	2.96904	13.6816	0.000594051	0.0602455
C14orf80	NA	ACAGTCATCTCGTCACCCAG	Brunello	-2.7736	3.44863	13.679	0.00059469	0.0602455
UGP2	NA	ACAGCACACCAAAAAAGACC	Brunello	-3.11811	2.64443	13.672	0.000596367	0.0603312
LSM7	NA	CAAGCCAGTGGAATCCTGAA	Brunello	-5.56362	1.105	13.6355	0.000605286	0.0611314
SYNCRIP	NA	TGAGAAAGCTGGACCTATAT	Brunello	1.77375	4.40254	13.6328	0.000605962	0.0611314
NMD3	NA	TTCAGTGTACAGTTCCCTGT	Brunello	-2.92554	3.44005	13.6184	0.000609517	0.0614046
EP400	NA	ATCAGTTCAAAGCTGCCGAG	Brunello	-2.46791	3.64941	13.5856	0.000617691	0.0621417
MAP2K7	NA	CTTAACGGCAATGACGTGGC	Brunello	1.54053	4.99909	13.5783	0.000619546	0.0622194
CBWD6	NA	TCCACCTTGGCTGACAGCTA	Brunello	-4.20524	2.44482	13.5758	0.000620178	0.0622194
SRCAP	NA	TCCAGGGTTGAACTCAACCG	Brunello	-3.5512	2.44287	13.5602	0.00062412	0.0625284
EIF2B4	NA	ATAAACTAAAACCCTACATG	Brunello	-5.70325	1.33781	13.5539	0.000625723	0.0626025
PRKAR1A	NA	ACCTCTCAAAGTATTCCCTG	Brunello	-3.3492	3.17744	13.5435	0.000628378	0.0626886
NOP14	NA	CACAAGAAGACTCAACAGGA	Brunello	-3.70282	2.44994	13.543	0.000628505	0.0626886
LRRC37A	NA	TAAACCATCTCCAACCACGG	Brunello	-4.0214	2.30743	13.5404	0.000629176	0.0626886
ARHGEF2	NA	GATGCTGGAAGAGCTACACT	Brunello	-2.19263	4.07822	13.5152	0.000635672	0.0632278
SPATA18	NA	GCTGAGAAAAGTGCACTCCA	Brunello	2.34007	3.79042	13.5126	0.000636332	0.0632278
ATP5B	NA	GTTGGTGAGAGGACCCGTGA	Brunello	-5.01825	1.89811	13.5021	0.00063908	0.063414
ARL2	NA	GTTCCGCCAGTAGGACCGCA	Brunello	-2.72974	3.20861	13.4597	0.000650205	0.0644298
ATP5I	NA	GTAGGCCACACCGAGGAACA	Brunello	-3.97524	2.71594	13.4502	0.000652741	0.0644328
GSKIP	NA	GCCTAGAACTCACTGAAGCA	Brunello	1.76458	4.6151	13.449	0.000653071	0.0644328
SIRT6	NA	TCCATGGTCCAGACTCCGTG	Brunello	-1.66167	4.96525	13.4481	0.000653299	0.0644328
TMEM51	NA	ACAAACTACTCAGAAGCAAG	Brunello	2.04185	3.98485	13.4463	0.000653788	0.0644328
PAFAH1B1	NA	GACATTTCATTCGACCACAG	Brunello	-5.59611	1.2493	13.4242	0.000659713	0.0648481
ERBB2IP	NA	ACAGAACAATCACTGTCATG	Brunello	-2.67614	3.24855	13.4215	0.000660425	0.0648481
SF1	NA	GCAGGGTATCGAGACTCCAG	Brunello	-5.47625	1.39251	13.4206	0.000660685	0.0648481
SOS2	NA	CAAACCTAAGTTGTACTGGT	Brunello	1.53322	4.94618	13.4062	0.000664573	0.0651416
FBXO24	NA	GGAAGGTGTACAGTTCAGAA	Brunello	-3.04974	3.11721	13.3908	0.00066876	0.0654208
DHPS	NA	GTGCGCGGTAATTCACACCG	Brunello	-5.42937	1.18539	13.3891	0.000669225	0.0654208
CDC23	NA	GTTGCCTATCACAATATCAG	Brunello	-5.40361	1.75003	13.3778	0.000672322	0.0656351
EIF2S1	NA	GTGTGTGGTTGTCATTAGGG	Brunello	-5.7219	1.51105	13.3631	0.00067638	0.0659425
KBTBD4	NA	GATGCCATATATTCACTGGG	Brunello	2.3548	3.5036	13.3476	0.000680684	0.066273
COPS2	NA	GTGGTGGTAAAATGCACTTG	Brunello	-3.83926	2.48752	13.3431	0.000681956	0.0663078
EIF6	NA	TCCGATCGCTACCAGACAGT	Brunello	-4.88432	1.71544	13.3394	0.000682968	0.0663173
PTDSS1	NA	GGGGTCAAACCATCGAACAT	Brunello	2.75281	3.78772	13.3293	0.000685805	0.0665034
TIPIN	NA	GAAGGAACTGAGCCTGATGA	Brunello	-3.11307	2.89532	13.3261	0.000686717	0.0665034
SORBS2	NA	CCCGGACCCGAAAGTCAAGT	Brunello	-2.72757	3.43907	13.311	0.000690974	0.0668264
RBM25	NA	CAGAGAACGAAAGAAAACCC	Brunello	-4.94924	1.99897	13.3041	0.000692913	0.0669247
CCDC101	NA	CCAGGCTTCCCGATCCACAG	Brunello	-3.84091	2.3762	13.3004	0.000693971	0.0669377
PPP2R5E	NA	CTCCACTCTTAATGAACTGG	Brunello	1.61233	4.758	13.2833	0.000698852	0.067319
KRTAP4-7	NA	AGCTGGACATACAGCAGCTG	Brunello	-2.14581	3.8729	13.2593	0.000705759	0.0678453
COX7C	NA	CTTACACACTAACCTTCCCA	Brunello	-2.30693	3.50422	13.2578	0.000706186	0.0678453
OSBPL11	NA	AGTATACCAACCTTGTCACT	Brunello	-2.39367	3.59273	13.2355	0.000712676	0.0683782
UTP14A	NA	CGACAGGGTCCCATTTGGAG	Brunello	-4.76585	1.67751	13.2237	0.00071613	0.0686189
BUD31	NA	AGCCGGAAAGCACCCCCAGA	Brunello	-3.01704	3.42978	13.2161	0.000718373	0.068743
RPS12	NA	CTGATACACGTACTTGTCTA	Brunello	-3.15544	3.11645	13.2095	0.000720302	0.068755
FAM25G	NA	GTCCTCACTGGCTCCCTCGG	Brunello	-4.23658	2.25944	13.2092	0.000720395	0.068755
RING1	NA	CTCCTATTACCCGCTCCGTA	Brunello	-2.5319	3.56512	13.1804	0.000728964	0.0694815
GET4	NA	ACGAGGCGCACCAGATGTAC	Brunello	-2.38266	3.68592	13.17	0.000732083	0.0696872
DNAJA3	NA	CATCATCATATCGCCCTGTG	Brunello	-5.14	1.29024	13.1653	0.00073351	0.0697315
LSM7	NA	ATCCGGGTAAAGTTCCAGGG	Brunello	-3.58572	3.02004	13.1441	0.000739926	0.0702494
CCDC113	NA	AGGATGACTTACGACACACA	Brunello	2.25518	3.66433	13.1333	0.000743215	0.0704363
CALHM3	NA	CGAAGCACTTCCCGTCAAGG	Brunello	-2.96332	2.96074	13.1276	0.000744937	0.0704363
DDX41	NA	ATGCTCAGAACATAACGGGG	Brunello	-2.31135	3.755	13.1268	0.000745198	0.0704363
TBC1D3B	NA	CGTCACAATCCAAGACCATG	Brunello	-3.76409	2.76799	13.1249	0.000745778	0.0704363
STAMBP	NA	CCAGAGCGGAAGTACCGACG	Brunello	-4.7095	1.50534	13.1164	0.000748378	0.0705899
FASTKD5	NA	CGACAGTGTGCCACTCTAGG	Brunello	-2.6251	3.22451	13.107	0.000751291	0.0707612
TUBGCP3	NA	CAGTTAAAACAGATCGACTG	Brunello	-5.0547	1.93704	13.1042	0.000752146	0.0707612
SEC22B	NA	AAAAGCCAACTTCTTAGGGA	Brunello	-3.93376	2.25571	13.0945	0.000755139	0.0709508
SERPINB11	NA	GCTCTACGGGACAAAGACGA	Brunello	-2.73726	3.64576	13.0833	0.000758644	0.0711224
ABHD17A	NA	AGGCTCTCAGGGTCCCCAAG	Brunello	-2.17085	3.67298	13.0824	0.000758926	0.0711224
DDX10	NA	CATGAACCCAGACATACTCA	Brunello	-4.45162	2.0991	13.0737	0.000761656	0.0712652
ZNF207	NA	TGGAAGAACAGACATAGAGT	Brunello	-4.84292	2.01317	13.0712	0.000762416	0.0712652
DMRTB1	NA	GTCTCCGGAGGGAGTCCCCG	Brunello	-3.30016	2.81014	13.0552	0.000767458	0.0716443
DDX54	NA	CAGGTAGGGGATTTCATCAG	Brunello	-5.18996	1.28663	13.0422	0.000771572	0.0719357
CLP1	NA	AAGGTGTGAGGTGAACCGAA	Brunello	-4.66389	1.69916	13.0343	0.000774085	0.0720774
CECR1	NA	TGGAAAAAGTGCATGCTGGG	Brunello	-2.55992	3.24573	13.0277	0.000776201	0.0721817
CFAP20	NA	CCCTTCAATCTCTAGCACCA	Brunello	1.95155	4.14069	13.0174	0.000779506	0.0723962
RALGAPB	NA	CCACCCCCCCACATAACCGG	Brunello	1.77072	4.9876	13.0139	0.000780617	0.0724067
SF3B4	NA	AGAAACAGTTCCCACAGCAG	Brunello	-4.89619	1.79728	13.0029	0.000784162	0.0726427
WDR48	NA	AATGAAGCTTAAAGGGCACA	Brunello	-2.22795	3.73974	12.9993	0.000785333	0.0726583
YPEL4	NA	TGTCTCCACAGTCCTTCCAA	Brunello	-2.1187	3.95712	12.9948	0.000786811	0.0727024
DHDDS	NA	GGCTGAGTGACTTCTTGCTA	Brunello	-3.80447	2.5412	12.9769	0.000792631	0.0731469
ADH7	NA	CCTACTCGCTCCTAATGCAA	Brunello	-2.44209	3.69941	12.9687	0.000795299	0.0732287
AAMP	NA	TGGATGTGGAAAGTCCCGAA	Brunello	-5.03778	1.8877	12.968	0.000795536	0.0732287
NAA50	NA	CTACAATGACAAGTTCTACA	Brunello	-2.53177	3.59993	12.9609	0.000797882	0.073251
PRIM1	NA	CAACACAATACAGTGAAGCT	Brunello	-2.51095	3.57611	12.9595	0.000798346	0.073251
RPS16	NA	ACCTTGTACTGTAGCGTGCG	Brunello	-3.83801	2.43192	12.9581	0.000798808	0.073251
ZG16B	NA	TGTACATGACCATACCCCGG	Brunello	-3.69127	2.56796	12.9478	0.000802188	0.0734665
AFG3L2	NA	TTCCACTCACCTGAAAACCC	Brunello	-5.13557	1.76938	12.9425	0.000803942	0.0734665
CFAP20	NA	GCAGATGAAGGGTTTGACCC	Brunello	2.09486	4.04146	12.9418	0.000804197	0.0734665
SNRNP35	NA	ATCTCGGTAAGCTTTGATCA	Brunello	-2.33811	3.81162	12.9305	0.00080794	0.0737156
TIMM44	NA	ATCTGATAGGTCGACCCATG	Brunello	-3.89894	2.44827	12.9225	0.000810632	0.0738684
NDNL2	NA	TATACCCGAAGACGTACTGG	Brunello	-3.51234	2.95147	12.9024	0.00081737	0.0743888
LOC101060389	NA	GGAGGAACAAGGCGGCGATG	Brunello	-5.90809	0.88702	12.8948	0.000819936	0.0745289
THAP11	NA	GCACTTCTACACGTTTCCAA	Brunello	-2.70716	3.23549	12.8801	0.000824942	0.07489
HMGCS1	NA	TAATAGCTCCTCTTACCCAA	Brunello	-3.66469	2.36064	12.8734	0.000827239	0.0749782
CHD1	NA	ATGCCCAATTTAGACCTCCA	Brunello	1.41353	5.82147	12.8712	0.000827981	0.0749782
ADORA3	NA	ATGGCGCACATGACAACCAG	Brunello	-1.67444	4.90982	12.8633	0.000830669	0.0751279
GNB2L1	NA	TTAGTCCGTACCTCGAGAGG	Brunello	-5.63971	0.797085	12.9441	0.000833282	0.0752704
SNF8	NA	TGAGGTAAGTGCCGCCCACA	Brunello	-2.17355	3.68982	12.8487	0.000835717	0.0753773
LZTR1	NA	CCGACAAGATCAAATACCCA	Brunello	1.45433	5.32004	12.8463	0.000836544	0.0753773
UBL5	NA	CCCAGCACGGATGATACCAT	Brunello	-4.19427	2.22881	12.8407	0.000838492	0.075413
NDUFA2	NA	CCCGACTCCTCGACTTGCTG	Brunello	-3.97234	2.19342	12.8392	0.00083902	0.075413
COASY	NA	GATGACATCAAAAGTCAAGG	Brunello	-4.15286	2.49775	12.8332	0.00084108	0.0754219
SMNDC1	NA	GAAAGTAGGAGACAAGTGTA	Brunello	-3.51044	2.70625	12.8329	0.000841198	0.0754219
SRPK2	NA	GGATGGCGAATACTGCCCAG	Brunello	2.04972	3.99972	12.8195	0.000845867	0.0757469
SHKBP1	NA	ACACCATAATTGGATCGCTG	Brunello	-1.72205	4.4734	12.8013	0.000852246	0.076224
USP17L8	NA	ACACGGGTCTCAGATGAGAG	Brunello	-3.30308	2.78566	12.7947	0.000854591	0.0762848
PIGK	NA	AATTACCAACATAGAACTCG	Brunello	-2.27395	3.69194	12.7935	0.00085503	0.0762848
TRIM61	NA	ACCTTGGACATAAAAGCTCT	Brunello	-1.60589	4.81339	12.7881	0.000856951	0.0763623
SPC24	NA	CGGCTGCTGGAAACGCAAGA	Brunello	-3.88289	2.35457	12.7826	0.000858893	0.0764415
OR8G1	NA	TATGAACTGATGCACAAACC	Brunello	2.09432	3.82801	12.7765	0.000861057	0.0765401
RPL23A	NA	GGAGACAGCCCAAATATCCT	Brunello	-4.45881	1.89418	12.7645	0.000865362	0.0768287
2024-09-07	NA	TTACTACCTACCACAGCAAG	Brunello	-2.86805	3.37798	12.7589	0.000867364	0.0768331
ADAT3	NA	CGAGGCCGGGTCCACTACCA	Brunello	-2.58267	3.3848	12.7584	0.00086753	0.0768331
UBP1	NA	ACGCTTACTTATTTGAACCA	Brunello	-2.35743	3.61633	12.7469	0.000871687	0.0771071
TBK1	NA	AGTTGATCTTTGGAGCATTG	Brunello	2.11789	5.54412	12.7432	0.000873027	0.0771316
AMD1	NA	AAGCTTGCTAGGGATTACAG	Brunello	3.14463	2.86032	12.7258	0.000879328	0.0775937
TMEM41B	NA	AGGCACCAAGTCCAGAACAC	Brunello	-2.86089	3.41985	12.7162	0.000882849	0.0778098
MEPE	NA	GAGGGCAGCAACGATATCAT	Brunello	-4.654	1.57669	12.7127	0.000884129	0.0778281
WDR43	NA	GTCAATATAGACAGGTTCAT	Brunello	-3.44096	2.62097	12.7077	0.000885952	0.077894
ERH	NA	ATACTTACACCAGGCAGCTG	Brunello	-5.2685	1.68118	12.7048	0.000887034	0.0778947
CDK11B	NA	ACATCACCGAACGATGAGAG	Brunello	-3.7264	2.30777	12.6931	0.000891338	0.0781468
ZNF415	NA	GAACTCTCCAATGACGCGCA	Brunello	-2.13014	3.9738	12.6912	0.00089206	0.0781468
TRIM29	NA	GAGAGCCAAGGTGCTGCATG	Brunello	2.23601	3.79765	12.683	0.0008951	0.0783185
HBEGF	NA	CCTTGTATTTCCGAAGACAT	Brunello	-2.40864	3.97868	12.6794	0.000896444	0.078321
EIF5B	NA	CGTCACACACATGTACAAGA	Brunello	-2.84155	3.06185	12.6729	0.000898835	0.078321
OAZ2	NA	GGGCATCAGGAGCACCACAG	Brunello	-2.22726	4.07504	12.6725	0.00089899	0.078321
TOMM40	NA	GCCTCTTACCTGAACCCACG	Brunello	-3.16661	3.05093	12.6713	0.000899447	0.078321
KHDRBS1	NA	ACCTGTCAAGCAGTATCCCA	Brunello	-2.70007	3.35334	12.6572	0.000904735	0.078687
METTL16	NA	TCTGACGTGTACTCTCCTAA	Brunello	-3.58193	3.07701	12.6531	0.00090629	0.0787279
COPG1	NA	CCAGTGACCTGACACAGCCG	Brunello	-2.7965	3.13113	12.6343	0.00091336	0.0792471
USP7	NA	GGCAGTAGAACAGCTCGATG	Brunello	-5.22471	1.27017	12.6106	0.000922401	0.0799359
EIF2B4	NA	AGAAGTAGGTCATCAACCTG	Brunello	-2.10318	3.77841	12.6012	0.000926038	0.0801491
TSPAN6	NA	TCTGAAAACAAATCCTACGA	Brunello	-2.70911	3.38214	12.598	0.000927266	0.0801491
SETD5	NA	GTGCCCTTTACGTATCACAA	Brunello	1.64708	4.44867	12.5956	0.000928175	0.0801491
USP37	NA	AATGTGGTGCTTCGACCCAG	Brunello	-2.82817	2.80016	12.5899	0.000930389	0.0802447
CDK1	NA	GATCTCCAGAAGTATTGCTG	Brunello	-5.15889	2.04226	12.5825	0.000933237	0.0803948
U2AF2	NA	CTCACCAGGCACATAGACGG	Brunello	-5.94409	0.800208	12.6603	0.00093598	0.0805354
DIS3	NA	GTGTTCCTTAAAATGTGACG	Brunello	-3.39004	2.70752	12.5449	0.00094796	0.0814695
PPCS	NA	GTGGTGTTGGTTACGTCAGG	Brunello	-4.32524	1.7455	12.5346	0.000952035	0.0817229
WDR17	NA	AGTATAATCCCAGATTCGAA	Brunello	-2.74911	3.03749	12.5196	0.00095801	0.0819132
UQCRC1	NA	AAGGTAGAGCATCATCACGG	Brunello	-2.26701	3.72536	12.5191	0.000958204	0.0819132
ADPRM	NA	TTGTTATGGACATGTTCAAG	Brunello	-2.89288	2.88681	12.5189	0.000958277	0.0819132
TTI1	NA	GGGAGTCGTAGCCACAAGCA	Brunello	-3.54226	2.62722	12.5177	0.000958769	0.0819132
PPP1R7	NA	TCTGCTGAGAAACATCGAAG	Brunello	-4.40882	1.76764	12.5126	0.000960819	0.0819252
LUC7L3	NA	CCGCGGGACTTACGCTCTCG	Brunello	-3.47038	2.98368	12.5117	0.000961168	0.0819252
MZT1	NA	GCGGTGCGGGAGACCATGGA	Brunello	-5.08414	1.19318	12.5047	0.000963957	0.082032
PRELID1	NA	AGCGGTACCCGAATCCCTAT	Brunello	-2.78806	2.94836	12.5029	0.000964683	0.082032
KIAA1429	NA	AGTGCCACTGATATATCATG	Brunello	-2.31449	3.44218	12.4795	0.000974171	0.0826453
NDUFB4	NA	CACTCACGATGAGCCCTCGG	Brunello	-2.26383	3.79606	12.4778	0.000974832	0.0826453
RELL2	NA	GAGATGCTGGGGGACAGTGA	Brunello	-5.48573	1.98469	12.4766	0.000975314	0.0826453
SNRK	NA	TTATTGCCATAAACTCCATG	Brunello	1.92539	4.22904	12.4733	0.000976684	0.0826648
MRPL19	NA	ACCTGCGTTCCGGTTCCACG	Brunello	-3.18686	3.10341	12.462	0.000981282	0.0829572
ZNF830	NA	CTTAACCGGAGTGTTACACA	Brunello	-3.25086	2.88831	12.4582	0.000982846	0.0829927
SNRNP200	NA	GGTTGACCGAACACTCGTGG	Brunello	-5.42421	1.49696	12.4415	0.00098972	0.0834729
NDUFA1	NA	TGGCTACTGCGTACATCCAC	Brunello	-2.73926	3.02708	12.4388	0.000990835	0.0834729
GNL3L	NA	GTGCGCACCCACATTCGTGT	Brunello	-2.67301	3.96932	12.4312	0.000993993	0.0836419
RACGAP1	NA	GCACGCCACAGAGTAATGGA	Brunello	-2.64381	3.75417	12.4268	0.00099582	0.0836985
IL32	NA	CCCTCTTTGAAGTCGTCCTG	Brunello	-2.37354	3.72609	12.4218	0.00099789	0.0837754
WDR24	NA	AGGATGTTCACAGCCCACAA	Brunello	-2.89261	2.94194	12.4066	0.00100423	0.0841173
SF1	NA	AATGCCAAGATTATGATCCG	Brunello	-3.95577	2.34081	12.4065	0.00100428	0.0841173
SNF8	NA	CAAGTATAAGGAGCGAGGGA	Brunello	-3.57844	2.84421	12.3962	0.00100861	0.0843827
NEDD8	NA	TGACATTGAACCTACAGACA	Brunello	-4.36295	1.89215	12.3884	0.00101189	0.0844847
HS2ST1	NA	GTGGCCATAGCTCCGAATGC	Brunello	-2.83702	3.07267	12.3878	0.00101216	0.0844847
GPR171	NA	TACAGAAGAATACGAATCAC	Brunello	-2.42671	3.36545	12.3793	0.00101577	0.0846887
ELP3	NA	TATTCCACCCAGTCTTACAC	Brunello	-4.33632	2.08281	12.362	0.00102311	0.0852027
KMT2D	NA	CCCCTATCCTAGTCCTACGG	Brunello	-2.434	3.44636	12.3375	0.00103366	0.0859824
AKT2	NA	GACCCCATGGACTACAAGTG	Brunello	-1.93139	4.01032	12.3228	0.00104004	0.0863942
DLX6	NA	GGCTCGCCCTACGCGTCGGG	Brunello	-4.35191	2.07475	12.3206	0.00104099	0.0863942
PIK3C3	NA	ATACACATCCCATATGGTGA	Brunello	-2.30281	3.57767	12.3054	0.00104765	0.0867623
NHLRC2	NA	AAACAATGCCTATCCTCACA	Brunello	-2.05386	3.89069	12.3031	0.00104863	0.0867623
KIAA0195	NA	TCAACCTTGTGCTCATCGGG	Brunello	1.70812	4.32386	12.3022	0.00104902	0.0867623
SECISBP2L	NA	GGAGAGAGTGAAGTATCACT	Brunello	-3.12793	2.8118	12.2937	0.00105278	0.0869743
CHMP6	NA	CCAGATCGAAATGAAAGTGA	Brunello	-4.64773	2.02148	12.2895	0.00105464	0.0870291
EBF2	NA	TCACAGCCCATCGCTTACGA	Brunello	-2.56858	3.32108	12.2835	0.0010573	0.0870571
SUZ12	NA	GGAGACTATTCTTGATGGGA	Brunello	-3.74677	2.26751	12.2833	0.00105738	0.0870571
ILDR2	NA	TGGAACTACATTTACCACTG	Brunello	1.55677	4.73709	12.2725	0.00106216	0.0873514
NFYC	NA	ACACAGAAGATAACAAGCGC	Brunello	-3.28851	3.15471	12.2652	0.00106542	0.0874483
KRTAP4-8	NA	TGGAGATGCAGCAGCTAGGG	Brunello	-2.11006	3.72161	12.2644	0.00106575	0.0874483
RNASEK	NA	AACGTCCTCAATCAACACAG	Brunello	-3.61623	3.0879	12.2405	0.00107649	0.0881604
RIPK1	NA	TGGAAAAGGCGTGATACACA	Brunello	1.43095	5.49831	12.2375	0.00107785	0.0881604
HNRNPC	NA	AAATTCACTTACCTAAAACC	Brunello	-4.56209	1.66688	12.237	0.00107808	0.0881604
USP17L5	NA	GCCAGCAGCCAATGCCTGTG	Brunello	-4.38674	1.52916	12.2293	0.00108157	0.0883462
CHCHD5	NA	CTGTCGAAGACACTCCTCGA	Brunello	-1.87092	4.44945	12.2103	0.00109023	0.0889029
METAP2	NA	TTATTGAGAGAACATCCAGT	Brunello	-3.93011	2.40123	12.2083	0.00109115	0.0889029
FXN	NA	CTGGAACTTTGGGCCACCCA	Brunello	-2.8743	2.99099	12.2063	0.00109206	0.0889029
TTI1	NA	TCTTCAGGGTAAATCGCAGA	Brunello	-5.42959	1.56057	12.1948	0.00109732	0.0892313
C1orf198	NA	GATCATCGACCGGTGCCTGG	Brunello	-2.19848	4.03984	12.1831	0.00110273	0.0894461
LIN37	NA	GCGCGGCAGATTGGGTACAG	Brunello	-1.73653	4.33265	12.183	0.00110277	0.0894461
C1orf122	NA	CGCCTTCCCGCGGTCCACGC	Brunello	-3.42639	2.52528	12.1811	0.00110366	0.0894461
NHLRC2	NA	TGCATCATTAACCATAGGGT	Brunello	-4.44536	2.06433	12.1729	0.00110747	0.0896541
CLCN5	NA	GAATGAAGCCAAGCGCAGAG	Brunello	-2.58447	3.18229	12.1683	0.00110958	0.0897252
C8A	NA	GGTCTCCATTACACACAAGG	Brunello	-2.08214	3.97638	12.1602	0.00111339	0.0898536
METRN	NA	ACCGTCTACGCCGAGACCGT	Brunello	-2.26581	3.57263	12.1596	0.00111365	0.0898536
MLST8	NA	GGCCGCTGGATGTACACGGG	Brunello	-4.91134	2.01295	12.1535	0.00111651	0.0899847
OAZ1	NA	CTCTACATCGAGATCCCGGG	Brunello	1.58791	4.57107	12.1311	0.00112708	0.0906776
CHURC1-FNTB	NA	CAGCTTACCTTGGTACAAGG	Brunello	-3.1952	3.33531	12.13	0.00112761	0.0906776
CDC123	NA	AAAGCAGAAAGATGTCGCTG	Brunello	-3.80713	2.15158	12.1256	0.00112969	0.0907439
IPO13	NA	CCTAGGGCATGCAGTACCAA	Brunello	-3.07758	3.20856	12.1162	0.00113413	0.0909958
GATB	NA	TCCCATAGGTTCTCAACAGG	Brunello	-3.3139	2.50189	12.1137	0.00113533	0.0909958
USP7	NA	TTGATGACGACGTGGTGTCA	Brunello	-3.39003	2.64601	12.0964	0.00114363	0.0914531
TSEN2	NA	GGTATCAGCATAGTGTTGAG	Brunello	-2.35303	3.29047	12.0961	0.00114377	0.0914531
EWSR1	NA	ATGAGTGGCCCTGATAACCG	Brunello	-3.18508	2.65019	12.0939	0.00114482	0.0914531
QARS	NA	GTGACTCCGCACATACTCAA	Brunello	-5.30101	0.880991	12.0806	0.00115123	0.0916054
MED25	NA	GGGAGCGTGACATTGTACGT	Brunello	-3.7881	2.27116	12.0806	0.00115126	0.0916054
RGPD2	NA	AAGCCGTTTACACACAGGAA	Brunello	-2.51217	3.38196	12.0805	0.00115129	0.0916054
RPF2	NA	GGCGGATATTTGATACTGTG	Brunello	-5.70493	0.908435	12.0795	0.00115178	0.0916054
COX6A2	NA	TTCAACTCCTATCTCCACTC	Brunello	-1.82532	4.49435	12.0723	0.00115526	0.091709
DGKG	NA	GCTACCAGAGTGTCACCGCG	Brunello	-4.53506	2.1787	12.0716	0.00115561	0.091709
SLC30A7	NA	GGTGCTCTAGATCAGGCACA	Brunello	-2.24087	3.6343	12.0617	0.00116042	0.0919496
OR2M3	NA	GCTGAGGAGGAGGTACATGG	Brunello	-5.50816	0.910258	12.0594	0.00116157	0.0919496
ARRDC3	NA	GCTTGTGGCTAACTTGCGTG	Brunello	1.44312	6.0323	12.0576	0.00116244	0.0919496
ATP8A1	NA	TGTCCTAGCACCGTTCCACT	Brunello	-1.98437	3.93835	12.0491	0.0011666	0.0921594
ATXN10	NA	ACTCTTTGGAAGATAGTCCT	Brunello	-3.71496	2.2163	12.047	0.00116764	0.0921594
GNMT	NA	AGGGCTCCCGGACCAGTACG	Brunello	1.86032	4.25624	12.0295	0.00117627	0.0925572
ATG101	NA	CTCCCCAACAACCTTGCGCA	Brunello	-1.65448	4.27118	12.0294	0.00117632	0.0925572
TNRC6B	NA	CAAGCGAGCGATGAATCTCG	Brunello	1.58724	4.71681	12.029	0.0011765	0.0925572
PABPC1	NA	CATACGCGTAGCCCAAGGAG	Brunello	-4.55584	2.08961	12.0167	0.00118262	0.0928791
EIF3I	NA	CAACGACATCCAGTTATCCA	Brunello	-4.02	2.29094	12.0157	0.00118316	0.0928791
HMGCR	NA	ACAGATACTTGGGAATGCAG	Brunello	-2.44639	3.6878	12.0095	0.00118623	0.0930195
TTC27	NA	ACTGATTCTAGATGTAAGAA	Brunello	-3.83308	2.08731	12.0059	0.00118805	0.0930621
POLRMT	NA	ACAAGCCGAGAGGAACGATG	Brunello	-3.08718	2.86011	12.0016	0.0011902	0.09313
AR	NA	AGGGTACCACACATCAGGTG	Brunello	-3.50385	2.59334	11.989	0.00119654	0.0933769
WWC1	NA	TTGAGGATCCTCGAGTACAA	Brunello	-1.75448	4.45526	11.9883	0.00119689	0.0933769
INTS6	NA	GTTACCTTGATAGCATAGGG	Brunello	-3.20831	2.49556	11.9876	0.00119722	0.0933769
INTS4	NA	TAGCTGCTGTTCTGACACGT	Brunello	-2.89423	3.26805	11.9836	0.00119926	0.0933784
DDX51	NA	GTAACCAGGGAGACTCTCAG	Brunello	-5.16035	0.952325	11.9825	0.00119982	0.0933784
PDE6C	NA	GAAACACAACTTCTTTGTCA	Brunello	1.58451	4.97103	11.9799	0.00120114	0.0933809
PCDHA10	NA	GATCAGCAGAGAAACAGATC	Brunello	2.10464	3.95248	11.9673	0.00120751	0.0937759
GLRX5	NA	GTGCGGCTTCAGCAACGCCG	Brunello	-2.45209	3.42807	11.9605	0.00121097	0.093875
SART3	NA	TGGGATAGCATCATGACCAG	Brunello	-4.66442	2.0161	11.9597	0.00121137	0.093875
C20orf27	NA	TGTGGGATCCTTCTGCATCG	Brunello	1.68663	4.33269	11.9571	0.00121272	0.0938787
COX19	NA	CAGCCGCGGCCCCCGGACAA	Brunello	-4.57714	2.0091	11.953	0.00121481	0.0939406
CYP8B1	NA	GAGCTTGTTCGGCTACACGA	Brunello	-2.52691	3.63242	11.9467	0.00121804	0.09409
ZMAT5	NA	AACCGCAAGAAGCACCTGAA	Brunello	-2.15165	3.52657	11.9423	0.00122031	0.094165
TPRKB	NA	TGATCCATTTCAGATACTTG	Brunello	-3.35429	2.5002	11.9271	0.00122818	0.0946718
KRTAP2-4	NA	CACCACAGCCGTGCACGACG	Brunello	-1.83952	4.37162	11.9193	0.00123222	0.094847
SPATA31C2	NA	ATGGGAGCAGCGTCTTCCGT	Brunello	-2.53862	3.27575	11.9177	0.00123307	0.094847
RPS27A	NA	GGATACGATAGAAAATGTAA	Brunello	-5.30562	1.01904	11.9129	0.00123555	0.094914
SIRT6	NA	GGACCTGGCACTCGCCGATG	Brunello	-2.09453	3.77413	11.911	0.00123656	0.094914
RBM19	NA	TGCAGGTGGGCGCTACATCG	Brunello	-2.77825	2.90128	11.9005	0.00124205	0.0952347
NCAPH2	NA	CACCTTCTTACTGTAGACGC	Brunello	-4.84735	1.3577	11.8881	0.00124858	0.0956344
NIP7	NA	AAACCTTGGCATAAGGTGCA	Brunello	-2.83689	3.08674	11.8833	0.00125109	0.095707
UXT	NA	GGTGCTGGACCATCGAGACA	Brunello	-4.96979	1.27867	11.8789	0.00125342	0.095707
EXOSC2	NA	CGTAGTGGGACGAATCACAG	Brunello	-3.45196	2.8074	11.8762	0.00125484	0.095707
URI1	NA	CTGTAGGTTTAGTTGAGCAC	Brunello	-3.73674	2.29208	11.8734	0.00125633	0.095707
EP300	NA	CTGTAATAAGTGGCATCACG	Brunello	-3.39249	2.73488	11.8731	0.00125651	0.095707
COPB1	NA	AACATTCAGACAAGACCTTG	Brunello	-6.23118	0.555095	11.8713	0.00125744	0.095707
PRR23D2	NA	AAGCTGAAGTCATCAACGGA	Brunello	-2.72988	3.23781	11.8556	0.00126585	0.0962459
ZDHHC18	NA	GCCACCCCCTCGGACCCGGG	Brunello	-2.0704	3.88855	11.8442	0.00127195	0.0966085
IARS2	NA	GCAAACGGTGACCCTCATGT	Brunello	-2.57717	3.03983	11.8399	0.00127429	0.0966847
VEZF1	NA	ACCGGATGACTTACCATGTG	Brunello	1.5485	5.23878	11.8136	0.00128853	0.097663
CCL20	NA	ACACGGCAGCTGGCCAATGA	Brunello	-1.782	4.56062	11.8089	0.0012911	0.097694
C2CD5	NA	ACAACAGACTCAATCAGCGT	Brunello	1.77571	4.24389	11.8079	0.00129163	0.097694
RPL37	NA	AGGCCTTAGAGCCACAGCGG	Brunello	-6.1092	0.887313	11.8043	0.00129359	0.0977398
WDR6	NA	CCCTCCCGGAGAATCACGTG	Brunello	-2.78076	3.07258	11.7993	0.00129635	0.097847
TBC1D3B	NA	TCATTTCCTCAATGTTCAGG	Brunello	-3.00991	2.8068	11.7968	0.0012977	0.0978471
TCP1	NA	ACAGAGTTGACTGGATAGCG	Brunello	-5.38912	1.08109	11.793	0.00129978	0.0978724
ENTHD2	NA	TTCGGCTACAGCAAGGAACA	Brunello	2.03747	3.86742	11.7913	0.00130074	0.0978724
RPL36	NA	CATGGCCCTACGCTACCCTA	Brunello	-3.0936	2.63077	11.7815	0.00130615	0.0981502
PPIL1	NA	AAAGACTTCATGATCCAAGG	Brunello	-3.10376	3.23984	11.7789	0.00130759	0.0981502
TAF1D	NA	CTGTGGAACTTGCAAATCGA	Brunello	-3.29569	2.53673	11.7773	0.00130849	0.0981502
CA5A	NA	CGGCCACGCGTACCCCGCAG	Brunello	-1.88242	4.01289	11.7676	0.00131387	0.098452
MAATS1	NA	ACCCTGGCTACGCTTACTTG	Brunello	-1.95911	4.11228	11.7601	0.00131806	0.0985882
MED8	NA	GGGCTGCATCTGCACCAATG	Brunello	-2.22491	3.57751	11.7595	0.00131841	0.0985882
CXCR4	NA	CATCTTTGCCAACGTCAGTG	Brunello	1.6257	4.47901	11.7548	0.00132104	0.0986832
PPP1R36	NA	CATGTGATGCTTATCCGGCA	Brunello	-1.78235	4.52376	11.7463	0.00132575	0.0989335
PLA1A	NA	GCCCACAGCTAGGATTCGAA	Brunello	-2.21988	3.86601	11.7438	0.00132721	0.0989402
TLN1	NA	GGATGGGCAACTGTTGCGAG	Brunello	-3.10796	2.93817	11.7404	0.00132909	0.0989794
EFNA4	NA	TCTTCTCTGAGAATTGAACA	Brunello	-2.47884	3.51941	11.7379	0.00133049	0.0989818
PRR20E	NA	CTCTGGCCAGCGTCCCCGCG	Brunello	-2.20894	3.86913	11.7198	0.00134073	0.0996414
DHX36	NA	ACGTTGGCCAGATTATGTAA	Brunello	-2.3133	3.91594	11.708	0.00134746	0.100039
BAD	NA	GCCACAGCTCCTACCCCGCG	Brunello	-2.58897	3.323	11.7016	0.00135113	0.100112
GIGYF2	NA	GACACAGACCTAGTTACTGA	Brunello	-1.89247	3.97144	11.7002	0.00135192	0.100112
COPS5	NA	CCAACAAGAACAATATCCGC	Brunello	-3.51709	2.32459	11.6991	0.00135259	0.100112
CENPC	NA	AAAAAACAGATGCCACCTGT	Brunello	-3.9811	2.23003	11.6908	0.00135734	0.100362
TELO2	NA	CCCAAGGACCTGAGACACGA	Brunello	-3.78666	2.65914	11.6863	0.00135994	0.100451
UBA52	NA	GCGCAACACCAGGTGCAGGG	Brunello	-4.77066	1.39157	11.681	0.00136298	0.100574
GINS2	NA	AGGTTAATCGCCAGCCACAG	Brunello	-4.59953	1.19762	11.6669	0.00137121	0.101078
PPP2R5E	NA	AGAAGATGAACCTACCCTTG	Brunello	2.19614	3.45955	11.6643	0.0013727	0.101085
TUBGCP3	NA	GATACAAAGTCGTAGCTGGA	Brunello	-3.33405	2.4932	11.6587	0.00137596	0.101206
EIF3E	NA	AATGCTTTAAGTTCACTCTG	Brunello	-2.89058	3.06416	11.6549	0.00137819	0.101206
MVK	NA	TGCTGCCAGACACACCGAGT	Brunello	-2.65193	3.20454	11.6543	0.00137852	0.101206
FDXR	NA	CCAGAGAACGGACATCACGA	Brunello	-3.70309	2.14245	11.648	0.00138226	0.101326
ME1	NA	TGCCGTAGTCCAATGTAGAG	Brunello	2.08887	3.7834	11.6445	0.00138429	0.101326
C3orf17	NA	AGTCATCAGAATTTGATGTG	Brunello	-2.53829	3.21496	11.6432	0.00138509	0.101326
FKBPL	NA	CAGAGCTAACTATGGGCGTA	Brunello	-2.60499	3.3585	11.642	0.00138576	0.101326
COX6B1	NA	GAAGCGGCTGTCAAAAGGGG	Brunello	-3.75878	2.24096	11.6384	0.00138788	0.10138
MINOS1	NA	GCGGATGCGGTCGTGAAGAT	Brunello	-2.48468	3.86991	11.6359	0.00138935	0.101385
RACGAP1	NA	AGAGGACTGACCATGAGCTG	Brunello	-1.75392	4.66648	11.6212	0.0013981	0.101629
NUDT21	NA	ACTAAAACGCTTAATGACAG	Brunello	-4.28619	1.88997	11.6207	0.00139838	0.101629
ZNF577	NA	CTCCCATTTACAGGGTATCG	Brunello	-2.82018	3.05695	11.6196	0.00139903	0.101629
DDX28	NA	GGCGGCCGCGAAGTAGTGAG	Brunello	-3.35756	2.87551	11.6193	0.00139919	0.101629
KRTAP10-2	NA	GCAGCAGACAGGCACACGGC	Brunello	-3.71554	2.24932	11.6185	0.0013997	0.101629
SMG7	NA	CCTTACCACTAATACTTGAG	Brunello	-2.6452	3.58399	11.6134	0.00140269	0.101744
SRSF3	NA	ATGTGGCTGCCGTGTAAGAG	Brunello	-2.84919	3.10488	11.5983	0.00141173	0.102284
BCL2L1	NA	GACCCCAGTTTACCCCATCC	Brunello	-3.87248	2.14218	11.5951	0.00141369	0.102284
DDX55	NA	GCGACCGCAGCGATGCACGA	Brunello	-2.65189	3.07182	11.594	0.00141436	0.102284
MRPS6	NA	AAGGAAGCGCTCGTTCACCC	Brunello	-3.59052	2.45786	11.5874	0.0014183	0.102422
SMCR8	NA	TGCCCCTTCAACTTCCGATG	Brunello	-1.69288	4.30413	11.5861	0.0014191	0.102422
MTRNR2L4	NA	CTTGTATGAATGGCCACACA	Brunello	-2.2007	3.69131	11.5818	0.00142169	0.102462
PRMT1	NA	AAAGCCAACAAGTTAGACCA	Brunello	-3.17987	2.7664	11.5805	0.00142247	0.102462
PRR20E	NA	TGATTTCCGGTTCCCCCTGG	Brunello	-2.12593	3.70178	11.5764	0.00142494	0.102538
RBX1	NA	AGAAGAGTGTACTGTCGCAT	Brunello	-5.38853	1.24185	11.5732	0.00142691	0.102578
ELL2	NA	CTATGTTTATGACATACCTG	Brunello	-2.28457	3.86526	11.57	0.00142888	0.102618
HSPA5	NA	AATGGCAAGGAACCATCCCG	Brunello	-3.84519	2.29671	11.5655	0.00143157	0.102709
NARS	NA	GGTCTCCAAGTACAACTGAG	Brunello	-5.22978	1.1367	11.553	0.00143922	0.103156
MIOX	NA	ACCTGTATCGAGGATCCTGG	Brunello	-1.73904	4.65302	11.5422	0.00144586	0.10353
CWC22	NA	AGGCTATCGAAGAAATGACA	Brunello	-3.55146	2.26951	11.5258	0.00145598	0.104152
MFN2	NA	GGTGGTGTGGCCAATCCCAG	Brunello	-5.21258	1.58917	11.5153	0.0014625	0.104515
TTC1	NA	AGAGAGCACTAGACTAAAGG	Brunello	-4.61782	1.75305	11.5093	0.00146626	0.104637
COPA	NA	ATGATCAGACCATCCGAGTG	Brunello	-3.62959	2.75725	11.508	0.00146709	0.104637
DCTN5	NA	GAATGACTGTATTATCCGAG	Brunello	-4.33874	1.56962	11.4982	0.00147321	0.10497
KIF18B	NA	AAGTCGCGTTGGCATCAGTG	Brunello	-2.55602	3.62066	11.4797	0.00148488	0.105698
TMED2	NA	GATGGGCCTCATCTTCGAGG	Brunello	-2.62144	3.0275	11.4747	0.00148807	0.105821
FNTB	NA	AGGATCCAATAGCAGAGCCA	Brunello	-4.33195	1.92379	11.4692	0.00149154	0.105963
TMEM230	NA	TGATCAGCACTGGAACGGCC	Brunello	2.17872	3.56383	11.4666	0.00149324	0.105981
SUPT5H	NA	TGTGAAGGGCTACATCTACG	Brunello	-3.62058	2.16326	11.4553	0.00150046	0.106266
CBWD3	NA	AGCGAGGAGGAGGAAAAGTC	Brunello	-3.01429	2.70288	11.4539	0.00150133	0.106266
OR4F4	NA	TTGCCTGTACAGATACCTAC	Brunello	-2.86443	3.40382	11.4534	0.00150165	0.106266
THOC2	NA	AATGACAATGGAGCAACTAG	Brunello	-2.13504	3.60799	11.4284	0.00151775	0.1073
PLXDC1	NA	GACGGGACACATAATAGCTG	Brunello	2.45271	3.17406	11.4213	0.00152233	0.107519
HNRNPK	NA	ATGATGTTTGATGACCGTCG	Brunello	-3.9086	1.97801	11.415	0.00152648	0.107682
LSM5	NA	GAGCTTGTGGACAAATGTAT	Brunello	-2.9742	2.59452	11.4133	0.0015276	0.107682
COG2	NA	CATTTCTAATGAAAGTCCCA	Brunello	-2.30651	3.54871	11.4071	0.00153163	0.107861
URGCP-MRPS24	NA	TTGGAATGGAGAGAAATGGA	Brunello	-4.16208	1.84062	11.4001	0.00153619	0.10802
TBC1D3K	NA	TGGCTACCACATGCTCCTGT	Brunello	-2.11442	4.02249	11.3988	0.00153706	0.10802
MRTO4	NA	CCCACAGCTTCGGAAATGTG	Brunello	-3.80788	2.36186	11.3968	0.00153836	0.10802
RANBP17	NA	TCAACTTCAAAGAACCTCAA	Brunello	-2.25719	3.75915	11.38	0.00154946	0.108669
CDC27	NA	GATGGCACATCAATTACAGG	Brunello	-3.05179	3.1473	11.3779	0.00155087	0.108669
MED8	NA	ATGACCTGGTTACGGAACAG	Brunello	-2.38611	3.31714	11.376	0.00155209	0.108669
MRPS21	NA	TTGAGGACATTAAGCATCGG	Brunello	-4.5217	1.84048	11.3684	0.00155716	0.10883
STX18	NA	CAACCTGAATTGGGAACGTG	Brunello	-1.92359	4.29136	11.3653	0.00155925	0.10883
CLTC	NA	GTACTCCAGACACTATCCGT	Brunello	-4.1523	1.78748	11.3637	0.00156028	0.10883
ATP6V0D1	NA	GCTCGAAGCTGCCTAGTGGG	Brunello	-4.0415	1.74637	11.3636	0.0015604	0.10883
SKI	NA	CCAGGATTACACGGGCAAGG	Brunello	-4.60471	1.21745	11.3598	0.00156288	0.108835
GUK1	NA	GGCATGCTCGATGAAGTCGC	Brunello	-4.47575	1.69361	11.3589	0.00156347	0.108835
CD24	NA	GAGCAATGGTGGCCAGGCTC	Brunello	2.3598	3.38897	11.3469	0.00157156	0.109293
TIMM8B	NA	GCTGGGCGAAGCCGATGAAG	Brunello	-2.56674	3.83258	11.3406	0.00157577	0.109412
CNIH2	NA	CAGGACGGTGGAAGTACCTG	Brunello	-1.8617	4.58171	11.3394	0.00157657	0.109412
USP17L5	NA	GTGTAAAGTTAACGTCTTGG	Brunello	-3.76507	2.39294	11.3376	0.0015778	0.109412
UQCRB	NA	CAGTTTCAGCATCAGGCAAG	Brunello	-3.33108	2.69492	11.3342	0.00158015	0.109471
MRPS12	NA	CTCAACACGTCCCTAACTTG	Brunello	-2.13799	3.86557	11.3292	0.00158351	0.109561
RFK	NA	TATCATGCATACCTTCAAAG	Brunello	-2.78949	3.06186	11.3278	0.00158446	0.109561
TXNRD2	NA	CCAGATCCTTACCAGTCATG	Brunello	-2.2987	3.77097	11.314	0.00159386	0.110106
UBE2A	NA	TGGACATACTTCAGAACCGT	Brunello	-3.06496	2.88075	11.2951	0.0016068	0.110894
SMC4	NA	AGGCCAGACTGAACACGATG	Brunello	-4.1197	1.66586	11.2915	0.00160925	0.110952
Non-TargetingControl	NA	TATTTATACACTATGCGGCA	Brunello	1.71341	4.3258	11.2894	0.00161071	0.110952
PTCD1	NA	CTGCAAGAAGTACCAGTACG	Brunello	-2.72904	3.16034	11.2831	0.00161504	0.111105
COX6B1	NA	CGGTCATTGCCTTCTGACAG	Brunello	-3.17674	2.60448	11.2808	0.00161665	0.111105
ZDHHC11	NA	ACCCCTGCACTACTTCCAGG	Brunello	-1.73651	4.38445	11.2771	0.0016192	0.111105
PPP2R2B	NA	GACCACAGCTATGCGACCGA	Brunello	-1.47128	4.95962	11.277	0.00161927	0.111105
LSM7	NA	GGCACCATTGAGTACATGCG	Brunello	-3.30005	2.51331	11.2751	0.00162058	0.111105
UQCC1	NA	ACAGCTAGTATACATGCGCA	Brunello	-4.86509	1.11273	11.2717	0.00162297	0.111164
ZGPAT	NA	ATGGGCTATGAGTTTGGCAA	Brunello	-1.83002	4.26273	11.265	0.00162764	0.111378
CBX2	NA	GGCCCCCAGATCCTTCCGGG	Brunello	-2.5029	3.45732	11.2592	0.00163169	0.11155
CFL2	NA	CAAAAGACAAATAATTGTAG	Brunello	-3.97852	2.0578	11.2362	0.00164788	0.112551
WDFY1	NA	TCTGGTGGGACCCTATTCAG	Brunello	-2.31982	3.49792	11.2299	0.0016523	0.112681
C1QC	NA	CCAGCCATTCCCGGGATCCG	Brunello	-1.97793	3.91469	11.2291	0.0016529	0.112681
EFNA3	NA	CTGTACATGGTGAGCCGCAA	Brunello	-3.23357	2.53588	11.2267	0.00165459	0.112691
FNDC1	NA	AAGTAGACACGGCCACTCGG	Brunello	1.93594	3.93469	11.2129	0.00166439	0.113208
TARS	NA	GGCCCGAGGTCATCCAGAGT	Brunello	-4.3572	1.91212	11.2116	0.00166531	0.113208
RPRD1B	NA	CAAGAACGAAGTGTGTATGG	Brunello	2.32627	3.34655	11.2058	0.00166952	0.113388
STK32A	NA	GCTGGCACCAAGCCTTACAT	Brunello	-2.95218	3.17993	11.1944	0.00167769	0.113837
C10orf2	NA	AAATCCGCCAGTATTTGCGG	Brunello	-2.64747	2.90419	11.1772	0.00169016	0.114518
OR52N2	NA	AGCGCCTGCCCTATTGCCGG	Brunello	-3.42781	2.31082	11.1761	0.00169089	0.114518
PSMC2	NA	TGTACAGAAATACGTCGGTG	Brunello	-5.57898	0.70931	11.1648	0.00169917	0.114971
EXOSC8	NA	AGAACCACAACTGTCAACAT	Brunello	-3.74642	2.36283	11.1573	0.00170466	0.115235
IST1	NA	CCGGGAAGACTACCTCGTGG	Brunello	-1.97747	3.76617	11.1542	0.00170692	0.11528
RAD51C	NA	GTTCGACTAGTGATAGTGGA	Brunello	-2.57216	3.62824	11.1464	0.00171262	0.115558
RFC2	NA	CTCACCACGGCAGTTCGTAG	Brunello	-2.05089	3.98669	11.1422	0.00171575	0.115662
POLR3A	NA	ACCAACTCAACAGCTAACCG	Brunello	-4.64521	1.62826	11.1336	0.00172209	0.115981
OR8H2	NA	ATAGCGATCATGGGCCATTG	Brunello	-2.14101	3.73262	11.1291	0.00172543	0.116098
GFM1	NA	GATTCCAGCTGAATTAAGGG	Brunello	-3.99243	1.9089	11.123	0.00172998	0.116297
CHEK1	NA	ACACCACCTGAAGTGACTCG	Brunello	-2.36103	3.2676	11.1138	0.00173685	0.11665
IRX2	NA	CAAGCCGGTAAGCGGCGACG	Brunello	-1.86571	4.19176	11.1105	0.0017393	0.116707
WDR33	NA	AAAGAGACCAGAGAGATATG	Brunello	-3.84607	2.1838	11.1079	0.00174121	0.116727
DCTN4	NA	GCCGCTATTGTAGCGAACTG	Brunello	-2.6503	3.42078	11.1015	0.00174599	0.116811
MRPL27	NA	ATCCTTGCTAAGCCCCACTC	Brunello	-2.16973	3.66078	11.0994	0.00174758	0.116811
TRAPPC1	NA	ACATCTTGCTGACAAACGAG	Brunello	-3.42373	2.53155	11.0991	0.00174784	0.116811
GNL3	NA	GAAGAAAGAATTGCCAACAG	Brunello	-4.06283	1.87876	11.0977	0.0017489	0.116811
PPAN-P2RY11	NA	CTGCCGACGACAAACTCAGT	Brunello	2.35884	3.31944	11.0843	0.00175901	0.117378
MRPS21	NA	GATGGTACAGGAAGGGAACG	Brunello	-5.91206	0.659048	11.0742	0.00176669	0.117782
ATP2A2	NA	GTTCAACTCGAGCAAAACAG	Brunello	-4.6493	1.42294	11.0573	0.00177955	0.11849
PPP2R1A	NA	GAACCTGATGAAAGACTGTG	Brunello	1.70095	4.13032	11.056	0.00178057	0.11849
Non-TargetingControl	NA	AAAACATCGACCGAAAGCGT	Brunello	1.57398	5.91349	11.0513	0.00178418	0.118621
CCDC84	NA	TCACTCCCCAGGATTATGCG	Brunello	-3.88719	2.59762	11.0428	0.00179073	0.118948
CDKN1B	NA	AGTTCTACTACAGACCCCCG	Brunello	1.83897	3.87598	11.0387	0.00179392	0.11905
DPH5	NA	TACAGTTAGGACTGAGGTGT	Brunello	-3.50401	2.32938	11.0323	0.00179887	0.11927
SIAH1	NA	AACTGCATCCAACAATGACT	Brunello	-1.54695	4.4772	11.0243	0.00180509	0.119573
KIAA0368	NA	TAGTGGTATCAACAGTGTCG	Brunello	-2.676	2.92307	11.0184	0.00180963	0.119764
LILRB1	NA	ACTCGAACTCTCCCTATGAG	Brunello	1.96273	3.77497	11.01	0.00181622	0.120091
OR4F17	NA	GACCATAATATCTAGCCTGT	Brunello	-3.94646	2.12037	11.0077	0.00181802	0.1201
ADSL	NA	AAATGTGTGAAACCTAATGT	Brunello	-4.99673	1.34395	10.9998	0.00182421	0.12012
ANO4	NA	GAAGAATGCGATGTAAAATG	Brunello	1.82963	3.9639	10.9993	0.00182462	0.12012
BHLHB9	NA	CTTGGGAGTGAAATCTCCCA	Brunello	1.70755	4.05071	10.9989	0.00182489	0.12012
DDX17	NA	GATTACACCCAGATCAACGT	Brunello	-2.49719	3.29912	10.9982	0.0018255	0.12012
RMND5A	NA	GTGGAGCACTTCTTTCGACA	Brunello	-3.37118	2.28482	10.9961	0.00182717	0.12012
HIVEP3	NA	AGAGATGGCCCAATCATCAG	Brunello	-2.64718	2.91164	10.9947	0.00182825	0.12012
KRT15	NA	GGACAAGGTACGTGCCCTGG	Brunello	-3.88215	2.24222	10.9873	0.00183408	0.120376
CHRNA7	NA	AGAACTACAATCCCTTGGAG	Brunello	-2.08384	3.89527	10.9847	0.00183615	0.120376
XRCC5	NA	ATCCAAAGCATGAATCAGGG	Brunello	-4.97873	1.62703	10.9835	0.00183713	0.120376
OR52L1	NA	GACGATGTACCCAATCTCGT	Brunello	-2.35592	3.65364	10.9798	0.00184007	0.12046
MYRIP	NA	GGGACCTCAGCATCCCCTGG	Brunello	1.39077	5.11782	10.9716	0.00184655	0.120677
NBPF9	NA	AGTCGCTGAGGACTCACTGG	Brunello	-4.14586	1.94423	10.9707	0.00184728	0.120677
RGS6	NA	TGTTACCTGTGACGACACTG	Brunello	-2.22448	4.1818	10.9662	0.00185085	0.120677
ANAPC11	NA	GCAATGCATGTGGAAGCAGT	Brunello	-2.09149	3.81616	10.966	0.00185106	0.120677
ZNF418	NA	TTGGTGTGGATCAGAAGATG	Brunello	-3.74409	2.45453	10.9625	0.00185384	0.120677
CHRNG	NA	GCGAGACTACGAAGGCCTGT	Brunello	-1.72958	4.32882	10.9614	0.0018547	0.120677
ZBTB8OS	NA	TTCTTTAGGTTACACGCATG	Brunello	-4.2919	1.9452	10.961	0.00185503	0.120677
FAM63A	NA	GTCAAGTGGATCCCTTGGAA	Brunello	-3.26036	2.89005	10.9498	0.00186403	0.121153
DHPS	NA	GTGCTGCACAAGGTAGCGAA	Brunello	-2.97587	2.94369	10.9378	0.00187372	0.121557
TSPAN13	NA	TGCTAATTGGAATTGCTGCG	Brunello	-2.32274	3.77965	10.936	0.00187519	0.121557
DTL	NA	TGAAGCTGCCTACATATGGA	Brunello	-4.80974	1.15374	10.9333	0.00187737	0.121557
PPIAL4C	NA	AATGCTGGACCCAACACAAA	Brunello	-3.69772	2.52023	10.9313	0.00187896	0.121557
ZCCHC14	NA	CGTGCTGGTCTCCACGACCA	Brunello	2.40604	3.15257	10.9302	0.00187989	0.121557
HINT1	NA	ACATATATCCCAGATTTCTG	Brunello	-2.97061	2.74894	10.9297	0.00188029	0.121557
SOCS5	NA	AAGTTTGGTAGAACTCGAAG	Brunello	-3.02463	2.68313	10.926	0.0018833	0.121587
PGD	NA	CAGGAGGGAACAAAGAAGCG	Brunello	-5.03097	1.12555	10.925	0.00188411	0.121587
OXA1L	NA	CTGGTAAAGTGCCATCTCCG	Brunello	-3.76707	2.35651	10.9229	0.00188582	0.121589
NCL	NA	GGAGATCAGATTAGTCAGCA	Brunello	-4.2783	1.89354	10.9102	0.00189617	0.122148
MRPL52	NA	GCTCCCAGACTGGTCATATG	Brunello	-4.02611	2.37648	10.8963	0.00190758	0.122728
TNPO3	NA	AGCTTCATGTAGGTTAGACG	Brunello	-1.84065	4.43123	10.894	0.00190953	0.122728
POLR3B	NA	TGACAAGCGAGACAGCACTT	Brunello	-3.00772	2.47668	10.8931	0.00191025	0.122728
ETV1	NA	AGTGTATGAACACAACACCA	Brunello	-2.86783	2.70726	10.8833	0.00191837	0.123141
PEX14	NA	GTACTTACCAGCGGCTCTCG	Brunello	-2.00423	4.14921	10.8792	0.00192177	0.12325
RAB21	NA	CCACCTTGAACGAGTAGGCT	Brunello	-2.85854	2.73942	10.8745	0.00192565	0.12339
WAC	NA	AGAATTATTAAGCTGCAGCG	Brunello	-4.22243	1.44555	10.8659	0.00193288	0.123743
CACNA1D	NA	AATCGGCAGCATTATAGACG	Brunello	-1.75584	3.99105	10.8559	0.00194125	0.124122
HSPE1-MOB4	NA	TTTGAGTGCAAGTATCTGGA	Brunello	-2.42448	3.35718	10.8547	0.00194222	0.124122
MAPKAPK2	NA	GATCTTCAACAAGAGGACCC	Brunello	-2.24055	3.51438	10.8524	0.00194415	0.124136
MRPS9	NA	AAGTTATTGACATCGCAGTG	Brunello	-2.04098	3.72799	10.8355	0.00195842	0.124938
CASZ1	NA	GGGAGCGCCTTACTTGACAG	Brunello	-2.45595	3.07124	10.8318	0.00196156	0.125027
OR6N2	NA	GCCCCTGACATAGCCCACAC	Brunello	-1.8336	4.40228	10.8298	0.00196326	0.125027
AURKAIP1	NA	GGACACTGGTAGGATTGCGG	Brunello	-2.44696	3.39104	10.8148	0.0019761	0.125734
SLC13A5	NA	GCCGCCCAGGAACAGCATGT	Brunello	-1.94805	3.6214	10.8096	0.00198058	0.125848
MTOR	NA	TCAGGAAATGATCCGCACAG	Brunello	-3.47998	2.16777	10.808	0.00198193	0.125848
NTF4	NA	GCGCCCACGCAAGTCCACAG	Brunello	-2.42922	3.78443	10.8066	0.00198309	0.125848
Non-TargetingControl	NA	GCTAAGGTCATGTTTGCAAT	Brunello	1.42486	5.22619	10.7949	0.00199321	0.126194
EP300	NA	GGTACGACTAGGTACAGGCG	Brunello	-3.53805	1.96985	10.7945	0.00199355	0.126194
C12orf65	NA	CCCAGGAATAGCTGTCACTC	Brunello	-2.65842	2.97769	10.7943	0.00199377	0.126194
KRTAP4-2	NA	TGGTCTGGCAGCAGCTGGGA	Brunello	-2.38241	3.45516	10.7886	0.00199862	0.12639
GAGE2B	NA	GGAACCAGCAACTCAACGTC	Brunello	-2.59574	3.05097	10.7839	0.00200276	0.126542
KMT2D	NA	GGTGGAAATTCCCGCCAACG	Brunello	-2.70505	3.0137	10.7731	0.00201215	0.127025
GOLGA6L9	NA	TGAACAGGAGACAGGAGGAG	Brunello	-4.92418	1.17165	10.7675	0.00201702	0.127221
FKBPL	NA	GTCAAGAAGATCGTAATCCG	Brunello	-4.27891	1.73913	10.7637	0.00202032	0.127319
TTK	NA	AAATGCTGGAAATTGCCCTG	Brunello	-5.03694	1.87392	10.753	0.00202976	0.127803
CCT8	NA	CTTTGACTTGTGCATCCATG	Brunello	-2.35305	3.50933	10.7507	0.00203182	0.127821
PIN4	NA	AGTGCTGACAAGAAGGCTCA	Brunello	-1.85721	4.13799	10.7403	0.00204099	0.128287
MRGBP	NA	AGTTCAGCCAGAACATCGGG	Brunello	-4.23318	1.45037	10.7359	0.00204486	0.128419
SRSF6	NA	AACTCCACGAAGCCGTACCT	Brunello	-2.69482	2.74034	10.7322	0.00204816	0.128439
BTN3A2	NA	AGTGGGTAAGTTCCAGCCTA	Brunello	-2.00524	4.02758	10.7316	0.00204871	0.128439
MDM2	NA	TACCATGATCTACAGGAACT	Brunello	-3.62506	2.81307	10.729	0.00205104	0.128473
PRIM1	NA	TATCGCTGGCTCAACTACGG	Brunello	-4.45976	1.62359	10.7267	0.00205303	0.128475
KIAA0754	NA	GCAACTAGGATGTCCTCATG	Brunello	-3.5782	1.92631	10.7234	0.00205602	0.128475
GNPTG	NA	GGTGCTCGGCTCGGACACAT	Brunello	-2.11621	3.62748	10.723	0.00205638	0.128475
CENPW	NA	ACTCGCTTTAGAAAGCCACG	Brunello	-2.77819	2.56866	10.7205	0.00205863	0.128501
DYNC1H1	NA	CCAGGCGACGAAACGAGACA	Brunello	-3.58688	2.2124	10.7186	0.00206033	0.128501
XRCC6	NA	CTCCTCTGGGTACACGAACA	Brunello	-2.03877	4.01161	10.7081	0.00206972	0.128964
HIST1H2BN	NA	ACACGGAGTAGCTCTCCTTG	Brunello	-4.83899	0.909579	10.7063	0.00207132	0.128964
EXOC4	NA	TTCTCATAGATGAACTACAC	Brunello	-3.69918	1.85571	10.7012	0.00207595	0.129141
PEF1	NA	ACTCCAGGAGGACCATATGG	Brunello	-1.96684	4.06506	10.6964	0.00208022	0.129296
LRRC4	NA	GCGAGGCCGCTACCTCGTGG	Brunello	-2.37253	3.59429	10.6915	0.00208469	0.12938
SF3B2	NA	CACAGGCACAGAGTTCCGAG	Brunello	-5.66593	0.832041	10.691	0.00208514	0.12938
TIMELESS	NA	AGGTCACGAAGGAAAGAGCG	Brunello	-4.20774	1.94538	10.6832	0.00209218	0.129706
TIMM22	NA	GGCGGAACCCGCTGTCTCAG	Brunello	-4.41003	1.43327	10.6771	0.00209776	0.129838
TAF11	NA	CCGACAAAGGTGGAGAGACA	Brunello	1.68597	4.21672	10.677	0.00209788	0.129838
CCDC13	NA	AGCAGCTCCTATCTTCGCCA	Brunello	-1.66261	4.41273	10.674	0.00210061	0.129846
SH2D1B	NA	AGACCTTGCTGCTCAAGGAA	Brunello	-1.56911	4.36078	10.6729	0.00210159	0.129846
RPL17	NA	CTGTCCACTTACATTTCGTG	Brunello	-5.04556	1.12965	10.6673	0.0021067	0.129935
CDH1	NA	TGAACCACCAGGGTATACGT	Brunello	1.37807	5.0469	10.666	0.0021079	0.129935
COX6B1	NA	AGAACCAGACTAGAAACTGC	Brunello	-4.12319	1.58819	10.6655	0.00210841	0.129935
RPS23	NA	GTCGTGGACTTCGTACTGCT	Brunello	-4.79464	1.74295	10.6602	0.00211324	0.130122
GABARAP	NA	CCTGGACAAAAAGAAATACC	Brunello	-3.5834	2.32231	10.6532	0.00211971	0.13041
ATP1A1	NA	ATCCATTCAGGAGTAGTGGG	Brunello	-1.70629	4.52149	10.6435	0.00212861	0.130795
MOB1A	NA	TTTGGTGCAGAACATTTGAT	Brunello	1.41274	4.69596	10.6411	0.00213085	0.130795
DNAJC11	NA	ATAGCGATCAAAAAGGTCGG	Brunello	-5.33861	0.607039	10.6405	0.00213146	0.130795
DDX56	NA	CCAGTTACAGCAGTTTCAGG	Brunello	-4.70681	1.1249	10.6386	0.00213319	0.130795
TBL3	NA	ATTGGAGGCCACGACAACGT	Brunello	-4.84804	1.45941	10.6298	0.00214137	0.131186
REST	NA	GATTAGTATTGTAGCCGCAG	Brunello	3.06002	2.39208	10.6255	0.0021454	0.131322
POLR1D	NA	AATTTACGCATTCAGACTCG	Brunello	-2.49639	3.21304	10.6205	0.00215002	0.131494
KRR1	NA	TAAGCCACTAAAAGGTCCAA	Brunello	-3.39143	2.69768	10.6157	0.00215455	0.131627
DNASE1	NA	ACCAGACACCTATCACTACG	Brunello	1.45391	4.94214	10.6142	0.00215597	0.131627
SUPT4H1	NA	AGGACAGCTGGGTCTCCAAG	Brunello	-3.20422	2.41801	10.6124	0.00215765	0.131627
DNER	NA	CACACACCCCCATTCCGGCA	Brunello	-1.63852	4.41591	10.6083	0.00216146	0.131749
COPS4	NA	AATTCATTGAAGCTGCACAA	Brunello	-4.92308	1.30158	10.605	0.0021646	0.131829
TSSK3	NA	GGATGGCCTCAACCATCTGA	Brunello	-1.89433	3.94291	10.59	0.00217882	0.132492
TAMM41	NA	ACTCTTCAGATTTCTATCGA	Brunello	-4.51245	1.32665	10.5888	0.00217998	0.132492
ELAC2	NA	ATGCACTGGTCTAATGTTGG	Brunello	-2.54532	3.87031	10.5877	0.00218095	0.132492
B4GALT5	NA	ATGGATGTGGACAGATGCCG	Brunello	-2.38911	3.03123	10.5833	0.00218516	0.132637
USP37	NA	ATTCTTGTGAGAAGTGTGGT	Brunello	-4.27658	1.66525	10.5757	0.00219238	0.132812
YARS	NA	GAGTTCTAGAAGTTCCCATG	Brunello	-4.90449	1.78422	10.575	0.00219306	0.132812
KDM4D	NA	AAATCGGTGAATTATAGATG	Brunello	-3.6137	2.3456	10.5736	0.00219446	0.132812
Non-TargetingControl	NA	CGACAACGTGCAGGTGTATC	Brunello	1.43921	5.24144	10.5726	0.00219537	0.132812
UBR4	NA	GAAGATCTCGATATATGACG	Brunello	-3.68622	2.1487	10.5643	0.00220333	0.133182
C3orf17	NA	ACTCCACCACTGGCTGACTG	Brunello	-2.17753	3.75742	10.5587	0.00220873	0.133397
EIF1AD	NA	AAGAACATCTGGATCAAGAG	Brunello	-3.17699	2.45834	10.5555	0.00221182	0.133473
POMP	NA	GATAATTCAAGGGGATGACT	Brunello	-2.92433	2.58702	10.5529	0.00221433	0.133484
C12orf66	NA	GCAATGAAGTATAGATGGTG	Brunello	1.8097	4.15626	10.5503	0.00221679	0.133484
TRIM43	NA	CAAACACCATCCCATCGAAG	Brunello	-2.40207	3.38813	10.549	0.00221811	0.133484
FZR1	NA	GAGGGCCACACGGCACGCGT	Brunello	1.45473	5.05136	10.5477	0.00221937	0.133484
MRPL15	NA	CCAAAATACGGGTTTAACGA	Brunello	-2.37753	3.34616	10.5452	0.00222174	0.133516
CHD1	NA	AAGCAGCCATCCTATATTGG	Brunello	1.61464	4.52278	10.5414	0.00222544	0.133628
COASY	NA	GAAATCAAGAACCTCAAACG	Brunello	-4.75114	1.29453	10.5352	0.00223147	0.133746
PPIAL4D	NA	CACCAGGGATGGCAAGCCCT	Brunello	-2.87704	2.76878	10.5348	0.00223182	0.133746
TEFM	NA	TGGTACTCGAAGAATTGCCT	Brunello	-2.7802	2.90776	10.5326	0.002234	0.133746
RBM10	NA	CAAGTGACTAAACTCGACGA	Brunello	-1.88901	3.83698	10.5318	0.00223479	0.133746
TUT1	NA	TTTGGACTCGATACACCCCA	Brunello	-3.73285	2.09321	10.5226	0.00224379	0.13417
CAPZB	NA	GGAGATCCTCACATAGACTG	Brunello	-3.72904	2.28385	10.5208	0.00224558	0.13417
AGAP9	NA	GATGGGTGCACAGGCTGATG	Brunello	-3.94838	2.08234	10.516	0.00225028	0.134341
GNG11	NA	CATCGAAGATTTGCCAGAGA	Brunello	-2.88499	3.00797	10.5071	0.00225903	0.134752
BLOC1S3	NA	AGAGCGCTCGGAATCCGTCT	Brunello	-2.51261	3.33705	10.5042	0.00226185	0.134809
TLR3	NA	ACTTACCTTCTGCTTGACAA	Brunello	1.66072	5.34162	10.4977	0.00226826	0.134928
DTYMK	NA	TCTGCGTGCTCTTCCCGGCG	Brunello	-4.55776	0.889431	10.4974	0.00226854	0.134928
PIP5K1A	NA	GACAGTCCAACATAAAGAGG	Brunello	-3.42443	2.68962	10.4966	0.00226942	0.134928
Non-TargetingControl	NA	AAAATAGCAGTAAACTCAAC	Brunello	1.38653	5.12816	10.4911	0.00227485	0.13514
DCTN5	NA	AGTCGCCAGTCAGTGTTGTG	Brunello	-2.93679	2.56802	10.4872	0.00227874	0.135144
EPRS	NA	AATGTATATCAAAACACACG	Brunello	-4.56352	1.45399	10.4863	0.00227962	0.135144
C6orf132	NA	CCACAGAGCTGTACAGTCGG	Brunello	-1.94009	3.6864	10.4854	0.0022805	0.135144
SMC2	NA	ACTAGAACTGTAACTCTCGG	Brunello	-3.88491	2.56532	10.4827	0.00228315	0.135155
MSTO1	NA	ACTGCAGTGGAAGGGCAGAG	Brunello	-5.04963	0.454577	10.4815	0.00228441	0.135155
USP17L27	NA	TTGCCAACTACATGCTGTCC	Brunello	-4.01291	1.50499	10.4744	0.00229148	0.135398
IARS2	NA	ATAGCTATCCGTATGACTGG	Brunello	-3.51407	2.00191	10.4715	0.00229436	0.135398
DHFR	NA	CGGCCCGGCAGATACCTGAG	Brunello	-3.95624	1.85704	10.4701	0.0022958	0.135398
PES1	NA	TAGGGAGTGATCCACACGAT	Brunello	-4.70589	1.69939	10.4699	0.00229599	0.135398
PXMP2	NA	GTGCTGACAAAATGCCACTG	Brunello	-2.24401	3.48177	10.4612	0.00230474	0.135804
RALGAPA1	NA	ACCTACCGTGCAGGACCAGA	Brunello	1.40879	4.6494	10.4523	0.00231372	0.136222
SHBG	NA	CTACTGCGTCACACCCGCCA	Brunello	-1.71128	4.20234	10.4496	0.0023165	0.136254
MACC1	NA	ATTGAACTTTAGCAACTATG	Brunello	1.46217	4.56107	10.4473	0.00231876	0.136254
KCNH1	NA	CAAGCTGTCTGGCTATCACA	Brunello	-2.32654	3.2099	10.444	0.0023221	0.136254
RBM14	NA	TCTTCACTCGGCCCATATGG	Brunello	-2.24719	3.20938	10.443	0.00232314	0.136254
SNIP1	NA	CACCGCCGTCCGGACCACTC	Brunello	-1.74712	4.06568	10.4381	0.00232816	0.136254
F8A1	NA	GGCGCGCTGGAAGTGACCGG	Brunello	-2.24833	3.53239	10.4353	0.002331	0.136254
SARS	NA	TGTCTGCCCGAAATCTACCT	Brunello	-2.78835	3.40846	10.4336	0.00233272	0.136254
TTC26	NA	TTTCAGATACAATACCAGGG	Brunello	2.18765	3.34225	10.4324	0.0023339	0.136254
CRYBB3	NA	TTGGACCAGGCATCCCAGCG	Brunello	-1.71625	4.63635	10.4319	0.00233448	0.136254
SPATA31A3	NA	AGCTTCAGGACGAATCACCA	Brunello	2.14705	3.50172	10.4317	0.00233467	0.136254
ULBP2	NA	AAAGCTGAAGGACACAGCAG	Brunello	-2.09837	3.5438	10.4314	0.00233492	0.136254
MED10	NA	CACTCTTTGGTGTAGAGCTG	Brunello	-2.18423	3.57057	10.4293	0.00233713	0.136273
SEMA6A	NA	GCCATATCAGAATCACACTG	Brunello	-2.66476	3.00686	10.4257	0.00234079	0.136328
ORC4	NA	GTCCTTATTATCGGACCCCG	Brunello	-3.33315	2.29236	10.4247	0.00234184	0.136328
PRDM15	NA	AGTGGCAGAGATCATTACCG	Brunello	-1.74174	4.16831	10.417	0.00234971	0.136657
HSPD1	NA	ATGCTGTGGCCGTTACAATG	Brunello	-3.03148	2.78591	10.4155	0.00235125	0.136657
NOC2L	NA	CCAATGATGACTTGGGCAAG	Brunello	-2.83549	2.46828	10.4075	0.00235947	0.137025
OR2T5	NA	GACAGACCCTATGGTTCATG	Brunello	-2.10411	3.44964	10.3953	0.00237213	0.13765
BAP1	NA	CACGGACGTATCATCCACCA	Brunello	-2.29449	3.54798	10.3906	0.00237698	0.137716
KRT6B	NA	GCAGCTGGACAACATCGTGG	Brunello	-3.05383	2.90186	10.3905	0.00237707	0.137716
APOOL	NA	TGTAACAACCAGTTGCAGTG	Brunello	-2.2293	3.74094	10.3875	0.00238023	0.137789
ABCD2	NA	CCTTATTGCACTGTTGACGA	Brunello	-1.37547	5.02647	10.3847	0.00238312	0.137847
ABCC10	NA	CAAGATGAGACCACCCACGA	Brunello	-2.17196	3.48894	10.3808	0.00238719	0.137972
DGCR8	NA	ATAGAGTCAGGCTCATCCAG	Brunello	-1.83332	3.84067	10.3745	0.00239377	0.138141
MUM1L1	NA	CTCATTAGGACTACAGTCAG	Brunello	1.33746	4.95539	10.3742	0.00239412	0.138141
GSK3B	NA	AGGTCCTGGGAACTCCAACA	Brunello	2.14626	3.58664	10.3726	0.00239583	0.138141
RSPH10B	NA	AAGGACTCATGCATGGACAG	Brunello	-2.72832	2.84609	10.3695	0.00239912	0.138217
CHST14	NA	AGCGGTAACGGTCACTTACG	Brunello	2.5261	3.05631	10.3677	0.00240095	0.138217
LSM7	NA	GTACATCGACAAGACGATCC	Brunello	-3.18969	2.7375	10.3623	0.00240663	0.138434
CUX1	NA	ATCTCCAACAGCGACCTGAG	Brunello	1.34969	6.34803	10.3603	0.00240873	0.138444
WBSCR16	NA	GGCCAGGCAGCAATCACCGT	Brunello	-3.45126	1.99589	10.3564	0.00241289	0.138574
ZNF207	NA	ATGGGTGGAATGATGCCACC	Brunello	-3.52567	2.48241	10.3518	0.00241771	0.138739
KMT2B	NA	AAGATGCGCATGGCTCGATG	Brunello	-1.68029	4.62831	10.3481	0.00242164	0.138739
WNT5B	NA	TGCCATCTTATACACAGCCT	Brunello	1.61438	4.9997	10.3464	0.00242342	0.138739
TMEM161B	NA	GAGTCGCAGAGTATCGAATG	Brunello	1.50845	4.52974	10.3464	0.00242345	0.138739
BCO2	NA	AAGCAATAGAACATATCACC	Brunello	-2.75786	2.63321	10.3442	0.00242583	0.138739
CCDC94	NA	TGGACTTCGAGGCTATGCTG	Brunello	-1.9993	3.89959	10.3429	0.00242724	0.138739
COX5B	NA	GCATCGCGGCCGCGCCACTG	Brunello	-2.6003	2.97288	10.3379	0.00243247	0.138928
KDM2A	NA	CAACATTGAAGATCGGACAC	Brunello	-3.12248	2.26027	10.3341	0.00243661	0.138949
CNBP	NA	TGCTATAACTGCGGTAGAGG	Brunello	-2.02556	3.59928	10.334	0.00243666	0.138949
OR51F1	NA	TTTCACGTGCCTCAAACCAG	Brunello	1.87482	4.07344	10.3317	0.00243917	0.138983
LRRC29	NA	GACTGATGCCAGTTTAGCCA	Brunello	1.32247	5.36502	10.3286	0.00244248	0.139062
YPEL5	NA	AGTGGCGCCTGTGAAACGAG	Brunello	-4.15677	2.12911	10.3251	0.00244618	0.139163
PPFIA3	NA	CCTAGGCCGAGGAACGTCAT	Brunello	-2.0957	3.80386	10.321	0.0024506	0.139306
HNRNPL	NA	ACTCAGTTCAAAGTGCCCAG	Brunello	-4.50992	0.99091	10.3079	0.00246468	0.13988
RPL10A	NA	CACACACAGAGAACTTAGGG	Brunello	-4.18189	1.58316	10.3066	0.00246614	0.13988
EIF5A	NA	GTGAAATTCTAACCTTGGCG	Brunello	-3.49751	2.11179	10.3057	0.0024671	0.13988
CENPJ	NA	TACCATAAAACCATCGACTG	Brunello	-2.41678	3.05408	10.3043	0.00246861	0.13988
VPREB3	NA	TGCAGGAGAGTTGAGCCACT	Brunello	1.68265	4.16861	10.3013	0.00247192	0.13988
PRAMEF15	NA	AGCTTTGGCCATGTCCACCC	Brunello	-1.76274	4.27617	10.3009	0.00247227	0.13988
LDHC	NA	AGCCACATTACGTTGGACCA	Brunello	1.57732	4.54617	10.2981	0.0024754	0.139948
LOC400736	NA	GCAGAGGACCGTCCAAGGAT	Brunello	-2.69217	2.7369	10.2956	0.00247806	0.139989
RAD51	NA	CTATAGCTTCCCATTGACCG	Brunello	-2.97833	2.44391	10.2927	0.00248118	0.140014
EFNA5	NA	TGTTCCAGTAGACAGCGTAG	Brunello	-2.29851	3.50882	10.2916	0.00248236	0.140014
EIF5AL1	NA	ACATCCATATTATGAGTTGA	Brunello	-2.05049	3.52069	10.2847	0.0024899	0.140131
BNIP1	NA	CCAGCAATCAGGCCTCATGG	Brunello	-4.09554	1.63904	10.2847	0.00248996	0.140131
PSMG1	NA	TATAAAACCTCAGAATCCAC	Brunello	-2.69617	3.01923	10.2841	0.00249061	0.140131
GPN1	NA	TATGTGTTGATTGACACACC	Brunello	-2.41634	3.1864	10.2827	0.00249217	0.140131
MIOS	NA	AAGGAACGGATGTAGACGTG	Brunello	-3.15154	2.93015	10.2801	0.00249495	0.140136
OR13C3	NA	ATTTATTCCACCGGACAGCC	Brunello	1.44176	4.82919	10.2782	0.00249709	0.140136
SMARCA4	NA	TGAACACCATCATGCAGCTG	Brunello	-2.14357	3.35381	10.2773	0.00249805	0.140136
U2AF1	NA	GGTGGGGAACGTGTACGTCA	Brunello	-5.16739	0.98631	10.2753	0.0025002	0.140149
MTG1	NA	TTTGTTGCAGATCATCCCGA	Brunello	-2.14594	3.3603	10.2709	0.00250509	0.140314
VCY	NA	AGTCCAAAGCCGAGAGCCTC	Brunello	-1.64318	4.33714	10.2679	0.0025084	0.140391
PSMD3	NA	GAACAGCAAGCGCTACAAAG	Brunello	-4.22912	1.92316	10.2595	0.00251764	0.14074
TUBB	NA	CTGCATTCCAGGTCAGTCTG	Brunello	-2.6816	3.51163	10.2587	0.00251851	0.14074
SEH1L	NA	ACTTCCTACGGCGATCATGG	Brunello	-4.17626	1.91784	10.2536	0.00252417	0.140948
SPRR2F	NA	TTTGGCGCGGGGCACACAGG	Brunello	-4.30141	1.88051	10.2464	0.00253222	0.141288
TRMT10C	NA	TAAGCCATGTCAAAAACCAA	Brunello	-4.68908	0.76462	10.3012	0.00253575	0.141376
EXOSC5	NA	GCTGATCAGGAACACGTGCG	Brunello	-2.84478	2.80557	10.2403	0.00253898	0.141448
HYLS1	NA	GGCTACTGAAGCTTTACTGT	Brunello	-2.16579	3.45816	10.2369	0.00254273	0.1415
KRTAP5-10	NA	ACAAGAACCACAGCCCCCCT	Brunello	-2.36632	3.57445	10.2349	0.00254498	0.1415
MRPS26	NA	GGTTCCAGGCCATCAGCTCG	Brunello	-2.28308	3.55193	10.2309	0.00254943	0.1415
HSFY1	NA	AGAATCGTCTGTCTTAAGCA	Brunello	1.63681	4.24299	10.2306	0.00254984	0.1415
AMY2A	NA	TGACAATCAACGAGGACATG	Brunello	-2.22377	3.33795	10.2299	0.00255057	0.1415
SIGLEC10	NA	CGGGTTCAAGTGGAGCACGA	Brunello	-2.24016	3.68917	10.229	0.00255162	0.1415
TICAM1	NA	CAGACGAACACATCGCCCTG	Brunello	1.65102	5.27951	10.2219	0.00255962	0.141835
DR1	NA	CAACGATGCTCGAGAGCTGG	Brunello	-2.00274	3.53481	10.211	0.00257192	0.142408
SMS	NA	AAATATTCTCATCCTTAGTG	Brunello	1.78044	4.38603	10.2085	0.00257466	0.142451
POLE	NA	AGATGAGTGGACACTCGATG	Brunello	-4.74035	1.24791	10.1982	0.00258639	0.142779
AP3D1	NA	CCAGCGGAACGGGATCTGTG	Brunello	-1.6403	4.52035	10.1979	0.00258676	0.142779
TP53	NA	GATCCACTCACAGTTTCCAT	Brunello	-2.68216	2.80041	10.1948	0.00259029	0.142779
POT1	NA	TGAAGTGCGAGGTATGATAG	Brunello	-2.54913	3.18129	10.1946	0.00259048	0.142779
SFMBT1	NA	TCCTACAGCTCCGTAATGGG	Brunello	-1.77829	4.29347	10.1922	0.0025932	0.142779
RPL15	NA	TATAGGATTCGTGTTCGCCG	Brunello	-4.66019	1.65991	10.2486	0.00259443	0.142779
GOLPH3L	NA	GAAGCGACTACTAGACAGAA	Brunello	1.5609	4.45004	10.1901	0.0025956	0.142779
MED6	NA	TCATCATTCGGAAGCAACAG	Brunello	-3.87394	2.23611	10.1895	0.00259635	0.142779
TP53I3	NA	GAACCGGGCGGACTTAATGC	Brunello	-2.83206	2.67939	10.1809	0.0026061	0.143207
KRT31	NA	CACCCGATTCAGGTCCACAG	Brunello	1.92121	3.66632	10.1743	0.0026137	0.143474
MOGAT3	NA	GCGTAAGGCAGTGCTCCCCG	Brunello	-2.39789	3.53445	10.1733	0.0026149	0.143474
PRPF40A	NA	TTGAAGTACTACCTGTATCG	Brunello	-5.32736	0.780613	10.1694	0.00261942	0.143505
TP53TG3	NA	TCTGGTCCGCTCCCGGCTGT	Brunello	-3.01862	2.63824	10.1656	0.00262378	0.143505
C2CD4B	NA	CCGAATTCTGCATCCCGCCG	Brunello	-2.1136	3.46026	10.163	0.00262678	0.143505
UPF1	NA	TCAACTGGGACAGCTCGCAG	Brunello	-3.53269	2.61007	10.1628	0.00262702	0.143505
EIF4G1	NA	GGATCTCGAATTCGGATCTG	Brunello	-3.38433	2.02326	10.161	0.0026291	0.143505
MPDZ	NA	CCCATACTTATGTCCACCGA	Brunello	-2.1847	3.51092	10.1591	0.00263128	0.143505
RPS18	NA	AGACATTGACCTCACCAAGA	Brunello	-3.70434	1.69374	10.1589	0.00263149	0.143505
GRHL2	NA	AGATGGGGAAGAGCAACGAG	Brunello	-4.52582	2.02837	10.1578	0.00263282	0.143505
UTP23	NA	CGCAGCTGTGCACCACAAGG	Brunello	-3.16357	2.55472	10.1574	0.00263329	0.143505
CENPN	NA	CTTACAAATGATGTCTAACA	Brunello	-3.83267	1.93952	10.1555	0.00263544	0.143515
PSMG4	NA	TGGTCCACTTCCACGTCATG	Brunello	-3.1204	2.75602	10.1517	0.00263983	0.143575
ALG2	NA	CAGGAAAACCATGCGCACGT	Brunello	-2.80219	2.79353	10.1506	0.00264118	0.143575
INTS5	NA	ATGGACCATGCACTAATCAC	Brunello	-2.05964	3.59423	10.1475	0.00264477	0.143575
WARS	NA	CCAGGCCTATAGCTATGCTG	Brunello	-3.94227	2.43656	10.144	0.0026488	0.143575
NHP2	NA	CAAATGCATCAAGAAAGGTG	Brunello	-3.17987	2.41496	10.1439	0.00264895	0.143575
ANKRD20A3	NA	AACAGAATAGTCAATGGACA	Brunello	-2.2487	3.82828	10.1432	0.00264978	0.143575
SCARF1	NA	AGTCTCACATCACGACCCGG	Brunello	-2.28004	3.62314	10.1426	0.0026504	0.143575
CABLES1	NA	TGGCCGCCAGGAATCAAGGG	Brunello	2.05479	3.46777	10.1403	0.0026532	0.143619
NDUFS5	NA	CGATGGTTGACAATCCAGAG	Brunello	-2.88705	2.5949	10.1382	0.00265556	0.14364
ACAP3	NA	CTCCACTTTGGACTCATCGT	Brunello	-2.1214	3.47436	10.1311	0.00266395	0.143986
CRLS1	NA	ACATATTCGGGATTGTCCAT	Brunello	-2.81428	2.49961	10.1278	0.0026678	0.144087
TRAF7	NA	CAACGTCAAACTGACCGTGG	Brunello	2.63937	3.24638	10.1241	0.00267209	0.144157
KLK14	NA	TATATCCAGCCCCATCGGTG	Brunello	-2.90856	2.96031	10.1233	0.00267308	0.144157
RRS1	NA	TGGAGGACCAGTTCGCCAAG	Brunello	-4.76571	1.0159	10.1192	0.00267793	0.144312
RPL21	NA	CTTGGCAAGAATCTTGCCCC	Brunello	-4.48597	1.14748	10.1144	0.00268361	0.14451
SGSM2	NA	CTGCGGCAAGTTTACTACGG	Brunello	-2.31263	3.45026	10.1122	0.00268624	0.144541
RING1	NA	GGGGGAGCAGTGTAGGGACA	Brunello	2.71195	2.59577	10.1105	0.00268816	0.144541
CSMD3	NA	TATGGCACAAGATTCGACGT	Brunello	1.66099	4.14245	10.1037	0.00269626	0.144763
SNRNP25	NA	ATCGGCAGATCGCAGAGCAG	Brunello	-3.08612	2.48736	10.1025	0.00269768	0.144763
SNTA1	NA	AGATGGCATATGTCTCGAAG	Brunello	-1.84841	3.90809	10.102	0.00269827	0.144763
U2SURP	NA	CTTCCACCTATAGTAAACAT	Brunello	-4.15324	2.03964	10.0983	0.00270274	0.144895
RMI1	NA	AGGCTGACTTACATCAACCA	Brunello	-2.85633	2.89572	10.0931	0.00270895	0.145121
PSMC5	NA	ATGGACGAAATCGACTCCAT	Brunello	-2.24551	3.75969	10.0912	0.00271115	0.145132
SRSF6	NA	CGTTTACGAGCTGAACGGCA	Brunello	-2.7511	2.79365	10.0849	0.00271876	0.145432
TLE2	NA	CGCCTACCAGTGCATCCGAG	Brunello	-2.3214	3.28145	10.0822	0.00272195	0.145495
SPDYE3	NA	CGTGCTCCCTGAGTACTACG	Brunello	-3.17553	2.35713	10.0771	0.00272815	0.145567
RPS19BP1	NA	GACCAGGACGAGAAGCACCG	Brunello	-1.86065	4.13156	10.0748	0.00273085	0.145567
ETFDH	NA	CCTCAGCAGCTGCATAACCA	Brunello	1.42916	4.80744	10.0743	0.00273146	0.145567
SS18L2	NA	CCTCAGCCAGTCCGGTACGA	Brunello	-2.71246	3.06499	10.0729	0.00273319	0.145567
STK38L	NA	GACTGTAGCCAAGCTCACAT	Brunello	-1.78882	4.21	10.0714	0.00273495	0.145567
CLPB	NA	AGCAAGAGTCCGTCCAACAA	Brunello	-3.72279	2.01361	10.0711	0.00273534	0.145567
RPLP1	NA	CGACGATGAGGTGACAGTCA	Brunello	-3.36711	2.54221	10.0642	0.00274371	0.145905
HLA-G	NA	CTGAGCCGCAGTGTCCGCTG	Brunello	-1.60048	4.72547	10.0625	0.00274575	0.145907
LIN37	NA	GCATTCACGCTCGCGCACAG	Brunello	-1.46627	4.84345	10.0567	0.00275274	0.146171
CLP1	NA	TAGACTTGCCCACATCAGTG	Brunello	-3.07904	2.64628	10.0457	0.00276618	0.146737
ANKRD55	NA	ACTGTTGCAACAGGACCGTG	Brunello	1.62939	4.18839	10.0447	0.00276744	0.146737
MED11	NA	GCGGCTCCTAGACCGGCAGG	Brunello	-3.78965	2.0141	10.0411	0.00277174	0.146858
TAMM41	NA	TTAACTAGGTGACTTTCGGA	Brunello	-2.5866	2.96228	10.0341	0.00278042	0.146879
CASZ1	NA	GCTATGATGACCAGAACACG	Brunello	-2.39409	3.19748	10.0337	0.00278091	0.146879
C18orf25	NA	TGAACAAGAGACAGCCAAGG	Brunello	2.01599	3.60723	10.0334	0.00278126	0.146879
ZNHIT2	NA	GGCTCAGGCTGACTATCGCG	Brunello	-3.48126	1.95809	10.0331	0.00278158	0.146879
PNISR	NA	ACACTTACCGAGTCCAGTGA	Brunello	-1.60111	4.38453	10.0326	0.00278227	0.146879
AVEN	NA	GCCTCTGGCTACCGCCGCTG	Brunello	-3.23289	2.61176	10.0277	0.00278824	0.147087
RPP30	NA	CCGGGGCAACTCACGGTGAG	Brunello	-3.17145	2.67051	10.0251	0.00279142	0.147148
RPL19	NA	TGTACCCTTCCGCTTACCTG	Brunello	-3.62436	2.16052	10.0131	0.00280627	0.147823
HMGB3	NA	GAAGTGCTCTGAGAGGTGGA	Brunello	-2.89422	2.70882	10.0064	0.00281462	0.147948
ELP4	NA	CCAGTTATTACCCAAGATGG	Brunello	-3.2183	2.36536	10.0039	0.00281775	0.147948
GINS2	NA	GATGAGGGATCATGAACGAA	Brunello	-2.78777	2.63555	10.0034	0.00281835	0.147948
ANAPC11	NA	GAGCACTGGCCCCACACCAG	Brunello	-3.4567	2.50853	10.0029	0.00281892	0.147948
MED31	NA	TCTAACATGTGTAAACACTG	Brunello	-2.54472	2.97171	10.0002	0.00282232	0.147948
SKI	NA	TGCAACGCGCTGCTCTACGG	Brunello	-3.79855	1.58686	9.99996	0.00282263	0.147948
SMR3A	NA	GGAGGAGCCAGTGGTCCAGG	Brunello	-2.29669	3.25397	9.99972	0.00282292	0.147948
FAM193A	NA	CACACACGACACCTGCAGTG	Brunello	1.37731	5.6323	9.99768	0.00282547	0.147975
ATP5H	NA	GAATCCACCAGCTATCGACT	Brunello	-4.0792	1.58621	9.98313	0.00284371	0.148646
SNRK	NA	GGCATTGACGTACTCTACAA	Brunello	1.52384	4.63019	9.98207	0.00284503	0.148646
PSMD6	NA	CTTAGAAAGACCAGATCTCA	Brunello	-2.70212	2.72185	9.98003	0.00284761	0.148646
MED19	NA	CACCTGGCAGTTCCCTCATG	Brunello	-3.76147	2.81984	9.97964	0.0028481	0.148646
OTUB1	NA	GTAGACCACAAGGTAGTCGG	Brunello	-3.16584	2.62298	9.9793	0.00284852	0.148646
CCNE2	NA	TGATGGTGCTTGCAGTGAAG	Brunello	-1.89811	3.76086	9.9707	0.00285938	0.149105
COG4	NA	TGGCTTATATGTTACCATGG	Brunello	-3.60374	1.78551	9.96254	0.00286972	0.149537
ANKRD2	NA	CCGCTGCTCGATGAGCGCTG	Brunello	-1.63506	4.20132	9.95548	0.0028787	0.149661
FBXO10	NA	ATACCCACCTTATACATGAT	Brunello	1.62545	4.30898	9.95392	0.00288069	0.149661
SACM1L	NA	AGACATGGTTTAGCATCGCT	Brunello	-3.71308	1.91727	9.95319	0.00288162	0.149661
LCMT1	NA	AGCTGCGACGCAGACGACGA	Brunello	1.85071	4.03109	9.95259	0.00288239	0.149661
ANAPC1	NA	GTTGTCTGGATGACTAATGT	Brunello	-4.34353	1.41586	9.95256	0.00288243	0.149661
ASMT	NA	TGGGAACACTGACAGGTCAA	Brunello	-1.73195	4.55947	9.95003	0.00288565	0.149722
NLRP14	NA	CTGCTTCAGACAAGTACAAG	Brunello	-2.01976	4.06414	9.94192	0.00289602	0.15004
WTAP	NA	GAAGTGTCGAATGCTTATCC	Brunello	-3.22439	2.09471	9.94049	0.00289786	0.15004
DHX16	NA	TCCCATCTGTCATGTAGCGG	Brunello	-4.60988	0.914464	9.94038	0.002898	0.15004
PLGLB1	NA	ACGACGATGAAAATACCTGC	Brunello	2.49189	2.92874	9.93814	0.00290087	0.150082
PSMA7	NA	AAAGTCGAAACCCACGATGA	Brunello	-3.27459	2.32143	9.93525	0.00290459	0.150167
MSRB3	NA	ATGTGTGTATTCTCCTTCAA	Brunello	-1.78129	4.22715	9.93278	0.00290777	0.1502
CD47	NA	GCACTTAAATATAGATCCGG	Brunello	2.40399	3.25983	9.93154	0.00290936	0.1502
NUMA1	NA	CAAGGTACAAGACCACAGCA	Brunello	-3.17555	2.27589	9.92911	0.0029125	0.150255
NDUFA3	NA	TGACGGAGTACTTGAAGTAG	Brunello	-3.6085	1.70371	9.92373	0.00291945	0.150506
LIMS1	NA	GGGTCGTTCTTGAATATCAG	Brunello	-3.20421	2.3907	9.91877	0.00292587	0.15073
WDHD1	NA	CTGGCATGGCATCCTACTTG	Brunello	-2.37763	3.39648	9.91619	0.00292921	0.150795
GALNT18	NA	GAAGGCATGGAAGTCTACGG	Brunello	-2.00204	4.15149	9.91426	0.00293172	0.150817
ASXL1	NA	ATCTGACGTACACTTTCCAG	Brunello	-1.87509	3.98809	9.90905	0.00293849	0.151058
SF3B1	NA	AAAAGGATCAAGACGCTCTG	Brunello	-2.39224	3.35372	9.90564	0.00294294	0.15118
ERVV-2	NA	AAGGAAAAGAGCTAATCACA	Brunello	-1.9025	3.96655	9.89923	0.0029513	0.151471
RNF167	NA	CCTACACATGACTATCAGAA	Brunello	1.92022	3.74956	9.89805	0.00295285	0.151471
TRIM49C	NA	AAACCACCAGAACCAGATGC	Brunello	-2.4783	3.20326	9.8965	0.00295487	0.151471
ATP6V0B	NA	GGCCATCGGAACTACCATGC	Brunello	-2.65559	3.03597	9.88859	0.00296525	0.151896
HEXIM1	NA	AGAAGTGGAACCGACGCCCG	Brunello	-2.64724	2.6251	9.87854	0.00297849	0.152176
FAM222A	NA	GTCAATGGCTATGACACCAG	Brunello	-2.21399	3.44539	9.87658	0.00298108	0.152176
UPK1A	NA	TCGCCGGGCTCACGTAGTCA	Brunello	-1.52353	4.58663	9.87651	0.00298117	0.152176
CHRDL1	NA	ATTGATGACAATTTGCACAA	Brunello	-1.76871	4.29709	9.87591	0.00298197	0.152176
MYCBP2	NA	TGATCCGTGTCAATAATGAT	Brunello	-2.61801	3.03209	9.87468	0.0029836	0.152176
XPR1	NA	TCAGGCACCACAATATCCCG	Brunello	1.51087	4.48762	9.87415	0.0029843	0.152176
PARL	NA	ACAAACCTGTCACAGTCCGC	Brunello	-2.10622	3.68516	9.87332	0.0029854	0.152176
FOXN1	NA	GCCCTGGTGACGCAATGCGG	Brunello	-1.79787	4.21495	9.86707	0.00299368	0.15249
SRBD1	NA	TTGTGGACAAGGCTTCCGAG	Brunello	-3.02734	2.4489	9.86282	0.00299934	0.152525
POSTN	NA	CCATAATAGACTCAGAACAC	Brunello	1.66154	4.10336	9.8622	0.00300015	0.152525
QRSL1	NA	GTACTGTGGTAGAGTCCCTG	Brunello	-4.60091	1.90179	9.86181	0.00300067	0.152525
AP2A1	NA	AGGCCTTGTACAGTCGAAGG	Brunello	-1.53958	4.59725	9.8595	0.00300375	0.152575
RMI1	NA	GATGGAATCGTACAAATACA	Brunello	-3.19264	2.24657	9.85688	0.00300724	0.152645
TTC21A	NA	GAGGAGATGGGCATCCACGG	Brunello	-2.0318	3.55759	9.84764	0.0030196	0.153166
RNF141	NA	AAAGCAGAGGAATCAGACCC	Brunello	1.33686	4.92795	9.84163	0.00302766	0.153467
ZNF862	NA	TACAGGCAGTGGACACATCG	Brunello	1.61316	4.35534	9.83319	0.00303902	0.153848
COX7B	NA	AATCAGGTGTACGTTTCTGG	Brunello	-2.33187	3.05697	9.8329	0.00303942	0.153848
USP7	NA	GGCAACCTTTCAGTTCACTG	Brunello	-3.23743	2.06286	9.82677	0.00304769	0.154159
VKORC1L1	NA	GCGGCGGAGCACTTCACCCA	Brunello	-3.28761	2.543	9.82135	0.00305505	0.154424
KARS	NA	TGTCTACATGGAACTTGTGT	Brunello	-2.95842	3.16815	9.81851	0.00305889	0.15451
NDUFB7	NA	GCTCCACCGAGGCATCGCCC	Brunello	-2.23504	3.19845	9.81304	0.00306634	0.15459
DOHH	NA	GCCTGGTTACCTCGATGACG	Brunello	-2.89814	2.62466	9.81293	0.00306648	0.15459
CCDC94	NA	TGAAAACACAGACTACACCA	Brunello	-3.08117	2.60606	9.81108	0.00306901	0.15459
TMEM143	NA	GTGGCGATCTTCGTCAACGT	Brunello	-2.19746	3.49415	9.80783	0.00307344	0.15459
OR3A2	NA	CAACTTCTGTGGCCCCAATG	Brunello	-1.88147	3.6453	9.80726	0.00307421	0.15459
FAM129C	NA	GATGCAGACATGCTACCGTG	Brunello	1.58442	4.28584	9.80535	0.00307683	0.15459
BTAF1	NA	GGTACTGGACATGTGACACA	Brunello	-2.45635	2.91339	9.80423	0.00307836	0.15459
SLC27A3	NA	CCAGCAGGGAACCGGACATG	Brunello	-1.83136	3.96381	9.80239	0.00308087	0.15459
CAMLG	NA	CAGTTGGGTCCCCTTTACCT	Brunello	-2.31244	3.21878	9.80097	0.00308281	0.15459
ATP1B3	NA	ACTGAATGTATATTCCAATG	Brunello	1.95658	3.64097	9.79825	0.00308655	0.15459
CTNNBL1	NA	CCGGCCTGAGATGTGTACAG	Brunello	-2.8346	3.03777	9.79688	0.00308843	0.15459
RPL17	NA	TTCTTTCAGGCCAAGCAATG	Brunello	-3.6041	2.15277	9.79595	0.0030897	0.15459
OR6Y1	NA	TCTTAGCTATCCACAGTGAT	Brunello	1.82722	3.87791	9.79554	0.00309027	0.15459
VCP	NA	CACAGTGATCCACTGCGAAG	Brunello	-4.02342	1.89074	9.79384	0.0030926	0.15459
RALGAPB	NA	CCTGGAGTATTTAATCAAAG	Brunello	1.65971	4.28829	9.79265	0.00309423	0.15459
COX4I1	NA	GAGTGGAAGACGGTTGTGGG	Brunello	-3.48686	2.51651	9.79241	0.00309457	0.15459
CCT3	NA	GCAGCAGATGCACCCAACAG	Brunello	-3.67026	1.91934	9.78692	0.00310213	0.154861
IL17B	NA	GCTGGCCCAGAGAAAGTGTG	Brunello	1.43202	4.69745	9.78387	0.00310633	0.154964
THOC3	NA	ACGGGCGTCGCCTAGCCTCG	Brunello	-2.91363	2.5909	9.77659	0.0031164	0.15536
IMP3	NA	GCGCAGCTTGAGGAGCACGG	Brunello	-3.36816	2.46745	9.77467	0.00311906	0.155385
LSM1	NA	TGGCACCGCCAGCCTCATCG	Brunello	1.97864	3.54298	9.77172	0.00312315	0.155476
GRSF1	NA	GGCCCCGTCCAAGTTAGAAG	Brunello	-3.1996	2.3902	9.77027	0.00312517	0.155476
RBM8A	NA	CTTTGTAACTGGAGTCCATG	Brunello	-3.60227	2.18674	9.75955	0.0031401	0.156112
MRPS6	NA	CGCAGCTGTTGAAAGCATGG	Brunello	-2.87124	2.70857	9.75681	0.00314393	0.156195
OR1K1	NA	CATGAGCAGGATATACAGGA	Brunello	1.54528	5.01412	9.74624	0.00315874	0.15676
MRPL36	NA	TGACGACTGAGATAGAGCAG	Brunello	-2.80122	3.1615	9.74562	0.00315962	0.15676
SAP18	NA	GCGAGTTGCAGATCTACACT	Brunello	-3.89525	1.58162	9.73935	0.00316845	0.15692
RRAGA	NA	TTTGATTTACGTGTTTGACG	Brunello	1.43628	4.66792	9.73843	0.00316974	0.15692
GOLGA6L4	NA	AGAAGCTGTTAGAACAGGAG	Brunello	-4.3165	1.18707	9.73694	0.00317184	0.15692
HSPA8	NA	TGGTGGTATTACGCTTGATG	Brunello	-4.71541	1.17939	9.73579	0.00317346	0.15692
NOD2	NA	CTGGCCTGCCACAATTGAAG	Brunello	-1.85614	4.00146	9.73565	0.00317366	0.15692
C9orf40	NA	CAGCAAGCGCCGTGACAGCG	Brunello	1.39533	5.14073	9.73254	0.00317806	0.157017
RRAS2	NA	GACTGGCGAAGGCTTCCTGT	Brunello	-2.0671	3.5624	9.73056	0.00318086	0.157017
JRK	NA	TGAGCATGGGGCCTGACACG	Brunello	-2.30391	3.35854	9.7296	0.00318222	0.157017
ASH2L	NA	TTGTTAGCCCTACATGATCG	Brunello	-1.94815	3.64625	9.72815	0.00318428	0.157017
SMCP	NA	AGCACTGGTTCTGCTGTGGT	Brunello	1.80154	3.88258	9.7255	0.00318803	0.157061
MYD88	NA	CTGCTCTCAACATGCGAGTG	Brunello	1.57726	4.76771	9.72446	0.00318951	0.157061
NCOR1	NA	ATATGCCGAGCATTACCCAG	Brunello	1.69413	3.88753	9.71762	0.00319924	0.157433
TOMM40	NA	CCTCACCCTTGCACTTCCGG	Brunello	-4.75922	1.13399	9.71597	0.00320159	0.157442
DAZAP1	NA	ACGATGTAGGAGGTGAACGG	Brunello	-2.33647	2.93725	9.71152	0.00320793	0.157621
RPLP2	NA	GGACGACGACCGGCTCAACA	Brunello	-5.30409	0.530567	9.76294	0.00320956	0.157621
PFKFB2	NA	AAAGCGAGTTCAATCTCTTG	Brunello	-2.33031	3.10164	9.70637	0.0032153	0.157688
GSX2	NA	AGGTGCGAAGTGACGCAGAG	Brunello	1.41127	4.89971	9.70564	0.00321634	0.157688
LSG1	NA	GAACGTCATTCTGATCAACA	Brunello	-3.74078	1.47445	9.70486	0.00321746	0.157688
C10orf142	NA	ACTCCTCAGATGCTCACGAA	Brunello	-2.26471	3.5415	9.70208	0.00322145	0.157777
Non-TargetingControl	NA	TGGCGGCCCAAACTTAACAC	Brunello	1.51904	5.01729	9.70046	0.00322377	0.157784
FOXO3	NA	CCCTCCGGGTGCCAGCACCC	Brunello	1.62052	4.7365	9.69528	0.00323122	0.158042
GPC5	NA	TCTGATCAAAAGAACAACGG	Brunello	-2.62941	3.45928	9.69356	0.0032337	0.158057
RBBP7	NA	CAGGATTACATTCTCCACTT	Brunello	1.43718	4.73358	9.68297	0.00324898	0.158443
EEF2	NA	GGACATCAAACTGGACAGCG	Brunello	-2.26219	3.1602	9.68273	0.00324934	0.158443
CDCA8	NA	GCAGGATCTCGATGTTGTAG	Brunello	-4.84689	0.662749	9.68268	0.00324942	0.158443
OR1Q1	NA	CTGTCAAGGCCAAGTTACTG	Brunello	-2.037	3.51546	9.68204	0.00325034	0.158443
FLYWCH2	NA	GCCAGGCACAGAAGTCATCC	Brunello	-1.63997	4.70432	9.67979	0.0032536	0.158473
TARS2	NA	TGCCCATCGTGGTTTCTCCG	Brunello	-2.01674	3.42541	9.67861	0.00325531	0.158473
HAUS2	NA	CCATCCCCGAAGCTATGAAG	Brunello	-4.00779	1.75346	9.67648	0.0032584	0.158516
TACC3	NA	GACTTGGTGTCACCTCCGAA	Brunello	-1.64585	4.24121	9.67185	0.00326512	0.158631
IGSF23	NA	TGACTCCCCGGATAGCAGCT	Brunello	1.6342	4.23276	9.67185	0.00326514	0.158631
NPDC1	NA	CCCTTTGCTCTCGTACCTGG	Brunello	-1.95726	3.6633	9.66934	0.00326878	0.158702
OR56A5	NA	ATGATGGATGAGTACTGTAG	Brunello	-2.90476	2.76905	9.66452	0.00327582	0.158914
ZNF830	NA	CCAAGATGTCAAGAGAGCGA	Brunello	-3.14535	2.26471	9.66335	0.00327753	0.158914
POLD3	NA	TCATAGTCAGTATTGAACAG	Brunello	-4.613	1.15011	9.71232	0.00328203	0.159022
SNUPN	NA	CTGGATGTGATGTGCTGGCG	Brunello	-2.18666	3.39496	9.65787	0.00328554	0.159022
SRF	NA	AGTTCATCGACAACAAGCTG	Brunello	-2.08545	3.31475	9.65567	0.00328877	0.159022
TIMM13	NA	CACCTGCTCGGAGTTGTCCA	Brunello	-4.18401	1.8166	9.65437	0.00329067	0.159022
RPAP3	NA	CAACACGGGATTATATGGAT	Brunello	-2.46432	2.98805	9.654	0.00329122	0.159022
OR1S1	NA	CGTTCCCAATCACAGTGACC	Brunello	-1.67839	4.70835	9.65285	0.0032929	0.159022
SFPQ	NA	ATGATCGTGGAAGATCTACA	Brunello	-4.67868	1.47098	9.64826	0.00329965	0.159242
SLC10A3	NA	GCCATGAGGAAAGCGTACAA	Brunello	1.74368	4.11175	9.64057	0.00331099	0.159683
PTGS1	NA	ACGAGTGTAATAGCTCACGT	Brunello	-2.28088	3.10788	9.63856	0.00331395	0.159719
TRNT1	NA	ATTCGGATGATAAACAACAG	Brunello	-2.77727	2.58223	9.61927	0.00334261	0.160994
CENPW	NA	TGTCGACCATAGTCTCCCAG	Brunello	-2.70194	2.58027	9.61102	0.00335494	0.16148
PRKAR1A	NA	AGGCACTCGTACAGACTCAA	Brunello	-2.63558	3.14816	9.60541	0.00336336	0.161778
GTF2F1	NA	CTTCACCCAGTGCCCCGACG	Brunello	-2.29917	3.48296	9.60175	0.00336886	0.161786
C4orf32	NA	CGACGGCGGGGAACGCGACG	Brunello	-1.68061	4.48381	9.60082	0.00337025	0.161786
FAM47A	NA	CGAGGACAGAATTTCCCACA	Brunello	1.77764	3.91589	9.60047	0.00337078	0.161786
TUT1	NA	CAGCGGAGGGTGTACACGAG	Brunello	-2.67555	3.4566	9.59937	0.00337244	0.161786
PSMA2	NA	TCTGGACAAGTTTACCAGAC	Brunello	-1.87761	3.93678	9.59397	0.00338059	0.162069
DYNC1LI2	NA	CGCCGGCGACCTGACCAGTG	Brunello	-1.62548	4.40578	9.59133	0.00338457	0.162126
TMSB4X	NA	CATGTCTGACAAACCCGATA	Brunello	-2.88736	2.96871	9.58924	0.00338773	0.162126
RAD51D	NA	AGAGATCAGCGCCATTCACG	Brunello	-1.57987	4.27068	9.58875	0.00338847	0.162126
PAXBP1	NA	GATTCAAGTTCATTAATCAG	Brunello	-4.33288	1.30449	9.58452	0.00339488	0.162325
SMC6	NA	AATAGCCTAATTGACATGAG	Brunello	-2.5798	2.8913	9.57392	0.00341099	0.162988
SLC18A3	NA	GCCCAGCACATGAGGCACGA	Brunello	1.73701	4.05541	9.5712	0.00341514	0.163079
WDR70	NA	TCATTACAGTATAGTAACAC	Brunello	-4.07845	1.5198	9.56904	0.00341844	0.163129
TMC7	NA	GCTACCGGTCCATTGCACGT	Brunello	-2.94237	2.37015	9.5503	0.00344719	0.164322
MCM2	NA	GGTGGCAAGCACAAGGTACG	Brunello	-2.12408	3.81153	9.5498	0.00344797	0.164322
ACACA	NA	AATGCATGCGGTCTATCCGT	Brunello	-2.05775	3.36793	9.54684	0.00345253	0.164432
RTF1	NA	TGTCCGAGTCGATCACGACG	Brunello	-1.67664	4.03929	9.54402	0.0034569	0.164532
FBXO16	NA	CTTTACAACCAAGCTTCCAA	Brunello	-1.65863	4.16106	9.54219	0.00345971	0.164558
LEO1	NA	TGGATGAAGAAGGTAGAACC	Brunello	2.16104	3.19462	9.53862	0.00346525	0.164699
DACH1	NA	AGTGCAAAATGGTGGATCTG	Brunello	-2.14462	3.27755	9.53734	0.00346724	0.164699
DHX15	NA	TCATAGTATCGAGGAGTATG	Brunello	-3.20948	2.34704	9.52739	0.0034827	0.165234
PPP2CB	NA	AGCTGAACGAGAACCAAGTG	Brunello	1.24345	5.3286	9.52717	0.00348305	0.165234
MSTO1	NA	CCGTACGATACAGGACGTCG	Brunello	-4.82744	0.819413	9.57349	0.00348987	0.165341
C12orf79	NA	GCAAATTTGGCACTCACAGA	Brunello	-2.97791	2.84525	9.52279	0.00348987	0.165341
SORBS3	NA	AAGCGCTGGGTCAAGTACGA	Brunello	-1.50469	4.43655	9.52027	0.00349382	0.165385
UQCC2	NA	CCAGTGGACGAGACCAAACG	Brunello	-2.00777	3.67089	9.51928	0.00349536	0.165385
HIST1H2BC	NA	ACACAGAGTAACTCTCCTTG	Brunello	-2.38494	3.53478	9.51529	0.00350161	0.165573
BTBD16	NA	GGGACATAGGACGGAGCTTG	Brunello	-3.3139	2.36268	9.5034	0.00352029	0.166202
PPP2R5E	NA	AACTGCTGGAAATATTAGGA	Brunello	2.3421	3.12124	9.50244	0.0035218	0.166202
NUP160	NA	AGGATCATAAACTACGAATG	Brunello	-4.06788	1.15858	9.50197	0.00352255	0.166202
DBR1	NA	GCTGTTACACTAAAGTTACA	Brunello	1.9589	3.80146	9.501	0.00352408	0.166202
CDKN2AIP	NA	AGAGGGATATCGAGTAGCAA	Brunello	-1.92901	3.88237	9.49875	0.00352763	0.166262
BTC	NA	TCTAGTGATCCTTCACTGTG	Brunello	2.01108	3.53467	9.4934	0.00353609	0.166475
SRSF7	NA	AAGGTGTATGTTGGTAACCT	Brunello	-4.18804	1.54161	9.49298	0.00353675	0.166475
HMHB1	NA	CTATAGGTTCTCTGCATGTT	Brunello	1.83763	3.69846	9.48733	0.00354571	0.166788
SMYD1	NA	CATCTCGCACATCTTCGGAG	Brunello	-1.54894	4.21847	9.4859	0.00354799	0.166788
IGBP1	NA	AAAGACAGGCTAAAATACAG	Brunello	-3.50543	2.10199	9.48271	0.00355307	0.166918
ATRNL1	NA	CGACCTACAGAAGGACTGAA	Brunello	1.29015	5.26754	9.47233	0.00356961	0.16756
DNAL4	NA	CTGGGGCTTACCCTGACCAG	Brunello	-1.95791	4.00256	9.47079	0.00357209	0.16756
LINC01272	NA	GGGCGATGGTGACATTCCAC	Brunello	-2.22293	3.22792	9.46843	0.00357586	0.16756
MAP1LC3B2	NA	TGAGCTCACTCATGTTGACA	Brunello	-1.96816	3.59826	9.46562	0.00358036	0.16756
UBE2H	NA	ACGCTTCATCAATGTTGGGA	Brunello	-3.07221	2.30053	9.4639	0.00358313	0.16756
ZNF408	NA	CCTTGCCACACTCTCCACAC	Brunello	-2.52767	3.32618	9.46364	0.00358355	0.16756
VMP1	NA	AATGTAACTGAGGCTATATG	Brunello	-4.37819	1.16929	9.46295	0.00358466	0.16756
TOP2A	NA	TCCCGTCAGAACATGGACCC	Brunello	-4.26925	1.54654	9.46103	0.00358774	0.16756
OR52N1	NA	ATGCTGTACATGGTACACAG	Brunello	1.51653	4.51934	9.46038	0.00358878	0.16756
ADAT2	NA	GCAGCTGCACACATAATGCA	Brunello	-1.8207	3.81301	9.45973	0.00358983	0.16756
H2AFJ	NA	GGGCGGCAAAGTGCGAGCAA	Brunello	-2.7103	2.53635	9.45819	0.00359231	0.167568
UBE2I	NA	ACAGGCACACTGTCCCCGAA	Brunello	-3.91275	1.23388	9.45618	0.00359555	0.167611
MT2A	NA	TGCTGCTCCTGCTGCCCTGT	Brunello	-2.51916	2.78873	9.45411	0.00359889	0.167659
TMEM191C	NA	TTGCAGAAGGATAACCGAGA	Brunello	-1.94305	3.79561	9.45132	0.00360339	0.167742
ZNF623	NA	GGATCTGATAATGGCGAATG	Brunello	-2.13729	3.49157	9.45014	0.0036053	0.167742
CDK13	NA	TAGTCGGCCGTATACTAACA	Brunello	2.26601	3.13138	9.44511	0.00361343	0.168013
ZNF263	NA	GTTCCCAGGTCACAAACCAT	Brunello	-1.8947	3.83567	9.44307	0.00361673	0.168059
VMP1	NA	ATGGCATCGTCAAAGCATTG	Brunello	-2.28835	3.05823	9.44112	0.00361991	0.168099
ISCU	NA	TTATGAAAATCCTAGAAACG	Brunello	-2.68425	3.24663	9.43882	0.00362364	0.168126
VPS33A	NA	ACACAATGCTAAGACCGTGG	Brunello	-1.60398	4.25585	9.43669	0.0036271	0.168126
FUS	NA	CCAGTCGAGCCATATCCCTG	Brunello	-2.52765	2.74743	9.43648	0.00362745	0.168126
CDK19	NA	GGAGAGAAGCACCTACCAAG	Brunello	-1.92701	3.97848	9.43324	0.00363271	0.168262
PPIAL4G	NA	AACTTTCGTGCTCTGAGCAC	Brunello	-3.25706	2.15346	9.42078	0.00365308	0.169067
CDK5	NA	CGTCCGCTGTTACTCAGCTG	Brunello	2.2959	3.05622	9.41867	0.00365653	0.169067
WIPF3	NA	GCTATTAACTCCTGGCAAAG	Brunello	-3.65867	1.63491	9.417	0.00365928	0.169067
PMPCB	NA	TCCAGATACAATCTGTCTCA	Brunello	-2.71052	3.24082	9.41692	0.00365941	0.169067
POLR3F	NA	TTGCCTCATCACATGAAGTG	Brunello	-2.35798	2.95366	9.41452	0.00366336	0.169142
PSMB4	NA	GAAACGAGCCAAGGAGCCGT	Brunello	-3.09602	2.32472	9.41055	0.00366988	0.169248
RAG1	NA	ACACCAAAGCTGAATCATAG	Brunello	1.47336	4.60959	9.41028	0.00367033	0.169248
COPS3	NA	ATGCTCCTTACAAAACAGCA	Brunello	-4.30541	1.49414	9.40511	0.00367886	0.169534
SF3B3	NA	CCACAGGCCACATACAACTG	Brunello	-3.89337	2.06798	9.40207	0.00368388	0.169657
POLE2	NA	TAATACCTAGTAGTACTAGA	Brunello	-3.63603	1.89182	9.39888	0.00368916	0.169793
LCE1B	NA	ACTGCAGCAACCCCCAGAGC	Brunello	-2.81406	2.57047	9.39205	0.00370049	0.170206
VAMP4	NA	CTGTGACATCATCATCATTG	Brunello	1.78541	3.9999	9.3845	0.00371305	0.170676
ZKSCAN2	NA	CCATACACTTGGCTATTTCG	Brunello	1.53399	4.22098	9.3816	0.00371789	0.17079
PSMG4	NA	TGTCGGAAGTGTCTCCAAGG	Brunello	-2.39671	3.35588	9.37673	0.00372603	0.170926
SYVN1	NA	TCAGGATGCTGTGATAGGCG	Brunello	-2.66471	2.51631	9.37477	0.00372931	0.170926
VPS26A	NA	TTCATACCTCAAGCGGACAT	Brunello	-1.58901	4.21936	9.37429	0.00373011	0.170926
RPL34	NA	AACAAAGAAACATGTCAGCA	Brunello	-4.88956	0.707592	9.3742	0.00373027	0.170926
LGALS7B	NA	CACAAGTCCTCACTGCCCGA	Brunello	-1.43275	4.66565	9.37033	0.00373676	0.170942
COL4A3BP	NA	TGAACTAATGGTTAAACGTG	Brunello	-1.83402	3.98001	9.37019	0.00373699	0.170942
EED	NA	ACAAACACGCCAAATGCACC	Brunello	-2.42278	2.99634	9.36977	0.00373769	0.170942
RPS11	NA	GGATGTAGTGCAGATAGTCT	Brunello	-2.97529	2.4579	9.36243	0.00375005	0.17139
PAFAH1B1	NA	TGGCTACTGAAGAAACATTG	Brunello	-2.46562	3.06443	9.35989	0.00375433	0.17139
C17orf49	NA	CGCCGCCTTCACGAAGCTCG	Brunello	-1.87017	3.73586	9.35974	0.00375457	0.17139
TAAR8	NA	CGCCGTGTACAGAATTACCC	Brunello	-2.01149	3.73056	9.35535	0.003762	0.17162
PPP1CB	NA	TCTGCCTATAGCAGCCATTG	Brunello	-4.22573	1.24318	9.34638	0.00377719	0.172205
PPCS	NA	ATGCAAATAGTCCGCCAAAG	Brunello	-3.62419	1.85051	9.34451	0.00378037	0.172242
OR4E2	NA	TCACAATCAGTATTCCTGTG	Brunello	-1.58219	4.61487	9.34273	0.00378339	0.172271
IST1	NA	AGCCCCACCCAAAATCCTGG	Brunello	-2.48135	3.02475	9.33897	0.00378979	0.172428
NFE4	NA	ATGCACAGAGAAGCAACTGG	Brunello	-2.20883	3.64851	9.33792	0.00379158	0.172428
IMPA1	NA	TCTTAACCGACAACCCCACA	Brunello	1.44522	4.50379	9.33127	0.00380294	0.172759
ZNF83	NA	ACAGTAGAAGAAATACGTTG	Brunello	-2.15677	3.47387	9.33087	0.00380363	0.172759
ADNP2	NA	TGGGATTCCAACCTACACGC	Brunello	-1.86921	3.89401	9.32948	0.00380601	0.172759
PYROXD1	NA	ATAATGATCATAGGGAACGG	Brunello	-3.39689	2.53132	9.32443	0.00381465	0.173027
LRRC42	NA	GCTCCACAGAAAAGCCTTTG	Brunello	-1.72867	4.44466	9.32261	0.00381778	0.173027
ZBTB47	NA	ACTGGTCGCAGATCTGCATG	Brunello	2.06813	3.67923	9.32186	0.00381907	0.173027
C12orf66	NA	CACACCAAACTGCAGACGTG	Brunello	1.39678	5.9298	9.31821	0.00382535	0.173203
SLC35A1	NA	CTGGAGTTACGCTTGTACAG	Brunello	1.60316	4.2069	9.31115	0.00383751	0.173645
TRIM49B	NA	CTGAATGCACAAAGTCAACA	Brunello	1.35283	4.78824	9.30864	0.00384185	0.173733
STARD7	NA	CTCGTCCCAAACGAAGACGC	Brunello	-1.9292	3.66675	9.30645	0.00384564	0.173797
FAM86C1	NA	GACCCCGACCAGCGACACGA	Brunello	-3.32726	2.27141	9.29881	0.00385889	0.174287
COQ2	NA	TCTTGGGGGACAGCTAACCC	Brunello	-3.3081	2.08508	9.29492	0.00386564	0.174332
MTPAP	NA	CTTCTGAACGGTCACGCGTA	Brunello	-2.30129	3.09173	9.29374	0.00386769	0.174332
MRPL2	NA	TCATTCGATAACGTTGCTTG	Brunello	-1.86493	3.7828	9.29203	0.00387067	0.174332
C9orf66	NA	CAGGAGCACCGAGATTCTTG	Brunello	-2.09945	3.49431	9.29136	0.00387185	0.174332
PELP1	NA	GTATGCGATATTAGAGCTGT	Brunello	-4.57129	1.66143	9.29133	0.0038719	0.174332
EARS2	NA	CCTGATGAGAGCCCCCGCCG	Brunello	-2.3668	2.92341	9.28826	0.00387724	0.174464
GLIPR1L1	NA	GGAGAAAATATCTGGTTAGG	Brunello	-3.61484	1.69752	9.2839	0.00388487	0.174588
WBSCR22	NA	AATCTCACCCAATATCCAGC	Brunello	-3.14932	2.11879	9.28287	0.00388667	0.174588
HIST1H2AE	NA	TCTGGACGTGGAAAGCAAGG	Brunello	-3.25319	2.15061	9.28236	0.00388755	0.174588
CXCR2	NA	CAGTGGCACGATGAAGCCAA	Brunello	-2.02643	3.52889	9.28118	0.00388963	0.174588
WDHD1	NA	ACAGAGGACTTGGTAATACG	Brunello	-3.66353	1.86812	9.27371	0.00390273	0.175055
SLC37A2	NA	GCTGAGAGGTAGTAACGGAG	Brunello	-2.26942	3.48856	9.27221	0.00390538	0.175055
RPTOR	NA	CACATGGCGTGCATGTACGT	Brunello	-3.46204	2.374	9.27112	0.00390728	0.175055
IGFL4	NA	TCCTAGACTTGAACCAGACC	Brunello	1.50798	4.47726	9.26535	0.00391746	0.175403
UTP14C	NA	ACAGAAGGTTAATCCAACTG	Brunello	1.66617	4.1711	9.26268	0.00392217	0.175506
GMNN	NA	TCCATCCTCTCAGTATTGGA	Brunello	-3.04045	2.69032	9.25997	0.00392696	0.175612
CDC7	NA	TAGGGGGCAAGATAATGTCA	Brunello	-3.48418	1.92526	9.258	0.00393045	0.175659
PACSIN2	NA	TCCCTGAAGGAACTCGACCA	Brunello	-2.06548	3.78963	9.25398	0.00393757	0.175869
GYPC	NA	ACGACAATGTCCATTATGGT	Brunello	1.27635	5.55278	9.25094	0.00394297	0.176002
KLK2	NA	TCACACACTGAAGACTCCTG	Brunello	-2.14127	3.7147	9.24804	0.00394813	0.176058
KCNC1	NA	CGTACTCGTCCCGCTACGCG	Brunello	-2.27899	3.09629	9.24629	0.00395125	0.176058
VAMP3	NA	AAGTCTTCGATTACTGCCAG	Brunello	-2.52701	3.05687	9.2446	0.00395426	0.176058
DARS	NA	CATCAACAAAGAGAGCATTG	Brunello	-3.46232	1.99443	9.24425	0.00395488	0.176058
TANGO6	NA	CATTATGATTACCATCAAAG	Brunello	-2.92793	2.31181	9.24342	0.00395635	0.176058
LOC101060389	NA	GGATTTCACAGCCCAAATGG	Brunello	-3.48031	1.83365	9.24139	0.00395997	0.176111
NDOR1	NA	CGGCAAAGTCCATCTGACAG	Brunello	-4.0096	1.74057	9.2382	0.00396568	0.176167
TRAPPC12	NA	CCACACGACAGATTCACTGC	Brunello	-1.46144	4.48689	9.23797	0.00396609	0.176167
GPN3	NA	GTCTGTCCAAGTTGTAAACC	Brunello	1.82374	3.76806	9.23619	0.00396928	0.176201
NUP54	NA	CAACAATAATATTCCGCCAG	Brunello	-2.89948	2.29467	9.2327	0.00397552	0.17637
ANAPC11	NA	GTGGCCAACGATGAGAACTG	Brunello	-2.44125	3.15379	9.22937	0.0039815	0.176453
PLK4	NA	ACTGTGTCAGTGTCGAAGGG	Brunello	-2.81299	2.60981	9.22886	0.00398242	0.176453
ANAPC5	NA	AAACTTACTAGTGACCGAAG	Brunello	-4.22205	1.48411	9.22603	0.0039875	0.176453
C9orf78	NA	CCCATAACTTACCACTAGAG	Brunello	-2.06962	3.997	9.22449	0.00399027	0.176453
IL10RB	NA	TGAACACAATAAGTTGTCCA	Brunello	1.91407	3.72887	9.22388	0.00399136	0.176453
ANAPC10	NA	AGCAAGATCTCAGTCAGAGT	Brunello	-3.05725	2.52161	9.22254	0.00399378	0.176453
MCM7	NA	ATCTGCGCATGAGTTCAGCA	Brunello	-2.59888	3.07086	9.22015	0.00399809	0.176453
PAK2	NA	TTCCAGAAGAGAAAAAGCCC	Brunello	-3.58215	1.52713	9.21997	0.00399842	0.176453
KCNQ4	NA	CAAGATGAGGAGACACTCGT	Brunello	-1.67196	4.12116	9.21948	0.0039993	0.176453
GSKIP	NA	TGATGTGGCCTATATCAATG	Brunello	1.44958	4.65577	9.21253	0.00401186	0.176839
CDC45	NA	GAACCAGCGTATATTGCACG	Brunello	-2.99627	2.34833	9.21144	0.00401382	0.176839
BRF1	NA	AAGCGTGGAATATACAGGCA	Brunello	-2.61712	3.33112	9.2106	0.00401535	0.176839
TMED10	NA	CCTTGTGAATCTCCTCACGG	Brunello	-2.84567	2.61026	9.20688	0.0040221	0.176938
UROD	NA	ATATCTGGTAGGACAAGTGG	Brunello	-3.67288	1.64006	9.20666	0.00402249	0.176938
LETM1	NA	GTCACGGAAGACCGCCTGAG	Brunello	-3.82887	2.48631	9.1898	0.00405321	0.178155
MYOC	NA	CCAGAACTGACTTGTCTCGG	Brunello	-2.62643	2.76505	9.1888	0.00405505	0.178155
CHAT	NA	ACATCCAAGACAAAGAACTG	Brunello	-2.42843	2.83511	9.18311	0.00406547	0.178458
RBM44	NA	AAATCCTAGCACATTACCAC	Brunello	1.34925	4.89293	9.18208	0.00406736	0.178458
NUP155	NA	AAGAATTACTATGTCTACAG	Brunello	-4.5346	0.835505	9.18011	0.00407099	0.178458
C1orf109	NA	CTCAAACCGCAGGTTCTGTG	Brunello	-3.43378	2.03454	9.17967	0.00407179	0.178458
KAT7	NA	AGAGCCAAACGATACTCCGC	Brunello	-3.94869	1.45513	9.1778	0.00407522	0.178481
PRMT1	NA	GTGGATGCCAAAGTGTGCGT	Brunello	-2.85817	2.27146	9.17671	0.00407724	0.178481
EPHA10	NA	TTTACAAGGTGTCCCCGCGG	Brunello	-2.39811	2.9347	9.17489	0.00408059	0.17852
SPATA24	NA	TCATCACCAAGTGCAATGGT	Brunello	-1.97843	3.65402	9.1672	0.00409479	0.178944
HARS2	NA	ATGACCGGCGGATTGTGGAT	Brunello	-2.37802	3.18308	9.16697	0.00409522	0.178944
WIPF1	NA	TACCTTGAATAAGACAGAGC	Brunello	-2.82613	2.72967	9.16528	0.00409833	0.178962
CEP89	NA	AGCAGTTGGAGATTCAGCAA	Brunello	-2.02517	3.47635	9.16391	0.00410087	0.178962
CENPK	NA	ATGTCGAAAGGGAACAACGG	Brunello	-3.57112	2.117	9.16138	0.00410556	0.178962
NUDT21	NA	CAGAGCTGTCCTTCTCGTAG	Brunello	-3.78134	1.87278	9.16038	0.00410742	0.178962
TIPIN	NA	ATTGACAGAGTTGAATACCT	Brunello	-4.10285	1.78967	9.15893	0.0041101	0.178962
NOP16	NA	GCGCCGCGGATCGAATGGTG	Brunello	-2.68007	2.50589	9.15875	0.00411044	0.178962
MIPEP	NA	TCACACCACTGTAGTAAGGG	Brunello	-3.12093	2.24108	9.15689	0.00411391	0.179006
NLRP3	NA	GTTCTATATCCACTGTCGAG	Brunello	-2.10115	3.2013	9.1555	0.00411648	0.17901
PRPF19	NA	GACACCAACAAGATCCTCAC	Brunello	-3.6811	2.35476	9.15405	0.00411918	0.17902
PABPN1	NA	ACTGGTCGAGGGTGACCCGG	Brunello	-1.88792	3.85453	9.15214	0.00412274	0.179068
WNT6	NA	GCAACTGCACAACAACGAGG	Brunello	-1.50328	4.96242	9.14482	0.00413639	0.179553
GSK3B	NA	GTGGCTCCAAAGATCAACTC	Brunello	1.32895	4.76219	9.14282	0.00414014	0.179608
LPCAT3	NA	CTGTTGACTACTTTGACGGA	Brunello	1.39277	4.39181	9.14117	0.00414323	0.179635
C8orf76	NA	TTGGCGCAGTAGGACGCGGG	Brunello	-3.12365	2.09242	9.13809	0.004149	0.179672
COPB1	NA	AGAAGGAATCCTCTCAAGGG	Brunello	-3.04517	2.49707	9.13802	0.00414913	0.179672
RBCK1	NA	CCAGCACCGAGTAGCACACG	Brunello	-2.64089	3.01967	9.13674	0.00415153	0.179672
TPT1	NA	AGATCCGGGAGATCGCGGAC	Brunello	-2.45881	3.20889	9.13472	0.00415531	0.179729
SEC16A	NA	TGAGGCAGATCGCGCCAACG	Brunello	-3.42845	1.9245	9.13096	0.00416239	0.179847
FBP2	NA	CTCTTCTGAGACCAGGACGC	Brunello	-2.42068	3.07007	9.13064	0.00416299	0.179847
MPHOSPH10	NA	AAGGTGCAAAACAAAGGACA	Brunello	-2.03634	3.39783	9.12415	0.00417523	0.180268
NDN	NA	GGAGGCCTGTCATGGGCATG	Brunello	-2.00957	3.72691	9.1208	0.00418155	0.180433
EMILIN1	NA	CCTCCGCCCTCGCTACCGTG	Brunello	-2.24617	3.59004	9.11495	0.00419263	0.180804
GRM6	NA	CTCACCCATCTTGAGCCTGG	Brunello	-2.05743	3.62273	9.11029	0.00420148	0.181078
ATG9A	NA	CTTCACATGTATGCTCATCG	Brunello	-2.67124	3.18357	9.10771	0.00420638	0.181182
RPEL1	NA	ATATCTATTTGATTAGCCCA	Brunello	-3.96449	1.38766	9.10494	0.00421166	0.181301
PCDHA13	NA	ATCGTTGGGATCCAGTCGGT	Brunello	-3.26778	2.37783	9.09618	0.00422838	0.181738
NXF2B	NA	ATGCCCGATTTCGGACGTAG	Brunello	-1.58558	4.17042	9.09568	0.00422934	0.181738
NDUFB3	NA	AATTCATCTTACCGGCCCCA	Brunello	-2.14696	3.30724	9.09409	0.00423238	0.181738
ESPNL	NA	CCGTGCCGTGAGTCCGATGT	Brunello	1.32501	5.1885	9.09384	0.00423286	0.181738
SPRR2A	NA	GGCGTGGGGCACACAGGAGG	Brunello	-3.09803	2.31983	9.09307	0.00423434	0.181738
VPS13D	NA	AAGGGGCGATCAACAAACCG	Brunello	-2.93167	2.48759	9.08957	0.00424106	0.181919
NDUFB10	NA	GGGCTTCGTACCTCTCACGA	Brunello	-2.81295	2.50681	9.08578	0.00424834	0.18195
ZBTB17	NA	GGAAGGAGTTCACGCACACG	Brunello	-2.27563	3.10621	9.08538	0.00424911	0.18195
LANCL1	NA	TGTAACCGGTGCCATCCCGA	Brunello	-2.0083	3.35786	9.08527	0.00424931	0.18195
UBE2G1	NA	TGACAATGATCTCTACCGAT	Brunello	-2.11253	3.33829	9.0834	0.00425292	0.181997
FSTL1	NA	AGCAATGCAAACCTCACAAG	Brunello	-1.58968	4.08812	9.08104	0.00425747	0.18201
ZRANB1	NA	TCAGTTCTACAAGCTACCTG	Brunello	-2.23917	3.63797	9.08064	0.00425824	0.18201
PTCD3	NA	TCCTATTGCACAATGATCCG	Brunello	-3.06452	2.60044	9.07643	0.00426634	0.182249
NOC4L	NA	CGAAAAGACGGCTGCACGTG	Brunello	-2.7562	2.78405	9.07505	0.00426901	0.182256
MYBPC3	NA	CGATGTGGGACACCTTTATG	Brunello	1.92063	3.51046	9.07015	0.00427849	0.182553
SMURF2	NA	TGCAAGTTAGCAGACAGCCG	Brunello	-1.77464	4.56718	9.06652	0.00428553	0.182713
TPCN1	NA	CTGCCGTACCAACACCACGA	Brunello	-1.51408	4.32404	9.06445	0.00428956	0.182713
YY1	NA	AGATATTGACCATGAGACAG	Brunello	-3.03961	2.18896	9.06433	0.0042898	0.182713
RPEL1	NA	AATTTCTGCTCTCCAAACCC	Brunello	-4.67792	0.866577	9.06188	0.00429456	0.182808
TUBG2	NA	CGTGGAGGAATTCGCCACCG	Brunello	-1.97893	3.50308	9.05887	0.00430041	0.182931
SNRPA	NA	CTTGGCAATGATATCTGAGT	Brunello	-3.98775	2.2594	9.05781	0.00430248	0.182931
LAPTM5	NA	ATCAGCCTGAGCCTACTGAT	Brunello	-1.51824	4.39613	9.05522	0.00430752	0.182934
SASS6	NA	TATTCGTCTGACTGATGACA	Brunello	-4.0219	1.36521	9.05519	0.00430759	0.182934
B4GALT5	NA	TTCGGAGTGCTTATGCCAAG	Brunello	-2.62859	2.56856	9.05153	0.00431473	0.183061
NARFL	NA	GGTGATAAGCACGGTCTCTG	Brunello	-3.4109	2.01022	9.05107	0.00431564	0.183061
GLIPR1L1	NA	CAAGACATGCCATTACGGCT	Brunello	-2.01259	3.35032	9.04938	0.00431894	0.183094
ARMC7	NA	ACCAATAGCAAACTCCACCA	Brunello	-2.57716	2.7514	9.04731	0.00432299	0.183124
PUSL1	NA	CCCGGCGCAGCGTTCGCACG	Brunello	-1.8544	4.16135	9.04645	0.00432468	0.183124
CASC4	NA	GGGCCTCGGGAAGAGATGCG	Brunello	-2.89794	2.30837	9.0434	0.00433066	0.18327
ZNF689	NA	ATCCGCAGGAGTACCCGAGA	Brunello	-2.30976	3.18981	9.04191	0.00433358	0.183286
TIMM23B	NA	GAAGCGGCGACAAAACCACA	Brunello	-3.25401	2.02265	9.04019	0.00433696	0.183323
PABPC1	NA	TAATAGGTTATGATGGAGGG	Brunello	-2.2498	3.15155	9.03811	0.00434105	0.183341
TMEM156	NA	CATGGAGGATGAGCCAAGCA	Brunello	-1.73647	4.16228	9.0374	0.00434245	0.183341
BRF1	NA	GAGGCAGGCAGCAATCACGT	Brunello	-1.99161	3.39605	9.03365	0.00434984	0.183546
SLC22A17	NA	GCAATGGTTGAAGTCCGGCG	Brunello	-3.31242	1.82517	9.03108	0.0043549	0.183548
TMEM165	NA	CTTAAAGATGAGCCCTGATG	Brunello	-2.73205	2.47668	9.03106	0.00435495	0.183548
TOMM22	NA	ACAGCTAGATGAGACCCTGT	Brunello	-2.92152	2.14302	9.02894	0.00435913	0.183617
SMC1A	NA	ATTGCCACAAGCATACTGCA	Brunello	-2.20041	3.49601	9.02759	0.0043618	0.183624
C21orf58	NA	GGGCCCGAGAGAGCTCGTCC	Brunello	-2.92504	2.41703	9.02535	0.00436622	0.183703
FDXR	NA	TGTGGCGCCTGATCACCCCG	Brunello	-4.67337	0.863854	9.02079	0.00437527	0.183977
Non-TargetingControl	NA	GGGATGCGTCTTGCTAAACC	Brunello	1.45146	4.81885	9.01937	0.00437808	0.183988
OR2T1	NA	CACCGCACTGATGGCCAATG	Brunello	1.44699	4.93194	9.01076	0.00439522	0.184602
FAM157B	NA	CTCCTCAGGACCTACGCAGG	Brunello	-3.5913	2.1274	9.00632	0.00440407	0.184733
C10orf95	NA	GGGTCGTGGCGTAGGCCGGA	Brunello	-1.73434	4.05413	9.00564	0.00440544	0.184733
RPTOR	NA	CTTACGTCGCAACGCCAAGG	Brunello	-3.15865	2.89674	9.00537	0.00440598	0.184733
TRMT5	NA	ACATTCCAGTGCTTAAAGTG	Brunello	-2.17695	3.67563	9.0016	0.00441352	0.184942
POP5	NA	TTCAACACATTACATGTGGG	Brunello	-3.06601	2.63346	8.99571	0.00442533	0.18533
CDKN1A	NA	CCATTAGCGCATCACAGTCG	Brunello	1.57267	4.2134	8.99295	0.00443086	0.18533
CDC23	NA	GATATTTATCAATCTCACAG	Brunello	-4.34206	1.00147	8.99152	0.00443374	0.18533
RFK	NA	CCAACCATAGTAAATACCAG	Brunello	-3.46884	1.83337	8.99111	0.00443457	0.18533
NCAM2	NA	AAAAGGAAGGTGTTAGGTCA	Brunello	1.43532	4.52538	8.99062	0.00443556	0.18533
BCDIN3D	NA	CTGGATCTATGTCGCAGCAG	Brunello	-2.91101	2.28606	8.98737	0.0044421	0.185497
OR4C6	NA	AGCACTACCATCTCTCTCAA	Brunello	-1.37367	4.65059	8.97907	0.00445887	0.18609
ABI1	NA	GTTTCCGAATATACCTTACA	Brunello	-2.29306	3.52757	8.97319	0.0044708	0.18648
HSPA1B	NA	ACACCGTGTTTGACGCGAAG	Brunello	-1.84357	3.80186	8.96579	0.00448584	0.186936
ANKRD20A2	NA	CAAGCAGCGCTCCACCTCCG	Brunello	-4.97499	0.877934	8.96528	0.00448687	0.186936
CDX2	NA	CTACGGCGGTTACCACGTGG	Brunello	-1.85639	3.98819	8.95921	0.00449925	0.187253
WEE1	NA	TCTACGACGACACTGTCCTG	Brunello	-2.48114	3.01035	8.95815	0.00450142	0.187253
ZNHIT2	NA	CAGGGCGAGAGTATGCGCGT	Brunello	-4.56295	1.24254	8.95776	0.00450222	0.187253
RNPS1	NA	GCCGGGACAAAACCCGAAAG	Brunello	-2.9836	2.4013	8.95509	0.00450768	0.187372
ADCY8	NA	CAAAACACGATGTTGACATG	Brunello	-1.61011	4.38799	8.95112	0.00451582	0.187603
ATXN10	NA	TCAGCATGCCGCAAAAACAC	Brunello	-1.95775	3.37552	8.93961	0.0045395	0.188479
MCM6	NA	TCGTCCTGAGAGAAACACAT	Brunello	-2.70769	2.75169	8.93442	0.00455022	0.188816
HACD4	NA	TGTGGTGATCACCAGTCAAG	Brunello	-2.25128	4.09065	8.93305	0.00455305	0.188825
ATG4C	NA	GAACTACTATAGCTTGGACC	Brunello	-1.81584	3.98262	8.92737	0.00456482	0.189205
TIAM2	NA	TGTTCCCCGAGACAATGCAT	Brunello	2.01152	3.41173	8.92537	0.00456898	0.189208
PFDN5	NA	GTGCTGAACAAGAGCAACGA	Brunello	-1.47533	4.46658	8.92482	0.00457011	0.189208
PAK2	NA	TGTGGTAACAGAAACGTGCA	Brunello	-2.52444	2.79311	8.92031	0.00457949	0.189488
CTU2	NA	CGCAGGGCTTCTCGGATGAG	Brunello	-4.96814	0.489459	8.90945	0.00460217	0.19031
Non-TargetingControl	NA	AAAGCGACGTAGGCATACTT	Brunello	1.62741	6.80093	8.90751	0.00460623	0.19031
HSCB	NA	GGCTGAAGTAGTCTCGAGTG	Brunello	-3.59994	2.10627	8.90704	0.00460721	0.19031
SFXN2	NA	CAGATACAAAGACAGTGCGG	Brunello	-1.95414	3.49715	8.90526	0.00461095	0.190356
PMVK	NA	CGGAAGGACATGATCCGCTG	Brunello	-4.28164	1.002	8.90236	0.00461703	0.190498
RNF216	NA	ACCAGGTCGTTCCTCAGGAA	Brunello	-1.57521	4.54274	8.89943	0.00462319	0.190612
SENP7	NA	TTCGTCCTAAATCCGTCCAT	Brunello	-2.37946	2.91356	8.89855	0.00462505	0.190612
TRMT1L	NA	AAAGCATCTAGACATTCCAA	Brunello	-2.33988	2.99041	8.89403	0.00463456	0.190855
KCNIP2	NA	GCAAACCAAATTCACGCGCA	Brunello	-2.49177	2.85972	8.89326	0.00463619	0.190855
EMILIN1	NA	GCCCCCCCAACTGCTCTAGT	Brunello	1.4073	4.67768	8.89111	0.00464073	0.190917
SRRD	NA	GTTTCTAGCTACGATGCAGG	Brunello	-2.97422	2.70981	8.89004	0.00464298	0.190917
MRGBP	NA	TTCCATTCCCGAATCCAGAG	Brunello	-3.56159	1.87109	8.88782	0.00464767	0.191002
FKBP2	NA	GGCAGATGGACAGTACTGTC	Brunello	-2.34109	3.02676	8.88429	0.00465515	0.191122
SLC6A15	NA	AATTACATAAGCCCTAAACT	Brunello	-2.30088	3.13837	8.88288	0.00465814	0.191122
SEH1L	NA	TTAGCAACCTGTTCCGCAGA	Brunello	-2.63757	3.03352	8.88271	0.0046585	0.191122
PPM1K	NA	TTTCCGTTTGCCAATCTGTG	Brunello	-1.71723	3.94371	8.88108	0.00466195	0.191139
LONRF1	NA	ACAGAACGAATGTCCGCAAG	Brunello	1.8652	3.68562	8.87849	0.00466745	0.191139
DNAJC24	NA	AAAGAGAGTATGACCTGCAG	Brunello	-2.28108	2.93504	8.87833	0.00466779	0.191139
CTNNBL1	NA	AGCTCGGATTCCATGAACCT	Brunello	-4.02778	1.03727	8.87755	0.00466945	0.191139
POM121L12	NA	CCCTCGGAGACCACCCGCTG	Brunello	-1.46163	4.7691	8.87371	0.00467761	0.191288
ALG13	NA	GCGCCGACACACACGCAATG	Brunello	-1.86372	4.42216	8.87337	0.00467835	0.191288
KISS1	NA	CCCCAGAGGATACATACCTG	Brunello	-2.24085	3.67534	8.86747	0.00469093	0.191694
MB21D1	NA	ATGATATCTCCACGGCGGCG	Brunello	1.54956	6.72753	8.86528	0.00469561	0.191777
ACSBG1	NA	TCAAAAGAACTTCTATGGAG	Brunello	-2.4933	2.8091	8.86269	0.00470115	0.191871
ASPH	NA	TCAAGAGGTATCCCACGCCA	Brunello	1.30605	5.23768	8.86174	0.00470319	0.191871
SF3B6	NA	CACACTCTGATTTGACGAAT	Brunello	1.40026	4.93864	8.85772	0.0047118	0.192114
ORAOV1	NA	AGTAGTTTGGGTGTGATGGA	Brunello	-4.15943	1.21948	8.8498	0.00472882	0.192416
MLLT4	NA	GACAGCATTACCGACAAGCA	Brunello	1.64154	4.07834	8.8489	0.00473077	0.192416
ZNF202	NA	CCCACCTTGTTAGACACCTG	Brunello	-2.53111	2.96126	8.84765	0.00473346	0.192416
KIF20A	NA	GGAGTGTCTACATCGAAAGT	Brunello	-2.49212	2.77339	8.84731	0.0047342	0.192416
TFAP2C	NA	GATCAGACAGTCATTCGCAA	Brunello	-2.0722	3.56699	8.84716	0.00473451	0.192416
ARL2	NA	AACTACTTTGAGAGCACCGA	Brunello	-3.44524	1.92361	8.84688	0.00473512	0.192416
ATAD3C	NA	TGAGGATTTACGGAAGCAGG	Brunello	-4.16502	1.67075	8.84405	0.00474123	0.192556
CHCHD1	NA	GACTTGCATCACGGAGATGT	Brunello	-2.54259	3.0196	8.84158	0.00474658	0.192665
RBM4	NA	TGTGTTATCAAGGCCCCTGA	Brunello	-3.41459	1.84626	8.83957	0.00475092	0.192734
GOSR2	NA	AAATCTCCAGACGTTCTAGA	Brunello	-1.71383	3.80921	8.83566	0.00475938	0.192969
IL13RA2	NA	TCAAGAAGTACACCTATGCC	Brunello	2.20728	3.2912	8.83325	0.00476462	0.193054
RAET1L	NA	ACAGCAGGAACAGAAGCGGG	Brunello	-2.13807	3.47086	8.83069	0.00477019	0.193054
ANAPC11	NA	GATTAAGTGCTGGAACGGCG	Brunello	-2.93086	2.98432	8.82749	0.00477714	0.193054
RPS27A	NA	ATCAGTCTCTGCTGATCAGG	Brunello	-3.01475	2.1076	8.8264	0.00477952	0.193054
ACPP	NA	GCCATGAGGATTCCTTTATG	Brunello	-2.00013	3.34012	8.82598	0.00478044	0.193054
CGB8	NA	AGCCACGGCGTAGGAGACCA	Brunello	-2.05951	3.38496	8.82559	0.00478128	0.193054
ZW10	NA	GACTCACTGATACGGCATGT	Brunello	-2.18912	3.122	8.82527	0.00478197	0.193054
GAGE1	NA	GAAGCTGATAGCCAGGAACA	Brunello	-3.35178	1.95605	8.82403	0.00478468	0.193054
ANKRD6	NA	TGCTGCCCTAAATCACAAGA	Brunello	1.59221	4.15072	8.82288	0.00478719	0.193054
MRPS18A	NA	CAGTTCATCCGGCCTCATGG	Brunello	-2.58978	2.6883	8.82247	0.00478808	0.193054
SPRR2F	NA	GCTCTGGGCACTTTGGCGCG	Brunello	-2.00656	3.45335	8.82117	0.00479091	0.193061
CTU1	NA	CGATGTGCGTGGCTCCCACG	Brunello	-2.81147	2.80024	8.81863	0.00479648	0.193178
USO1	NA	GCTGGCCAGTTATTATGTGG	Brunello	-3.74894	1.83368	8.81555	0.00480323	0.193342
LAS1L	NA	CAGGACACATTCTACACGTG	Brunello	-2.84133	2.46254	8.81001	0.00481536	0.193713
TTC14	NA	TGGAGATACCTAGTATGGAT	Brunello	1.57198	4.3257	8.80891	0.00481778	0.193713
MSI2	NA	ACCTTGGGTTGCGCTCGACG	Brunello	-1.29124	4.80055	8.8049	0.00482659	0.193959
OTOA	NA	AGAGGCATTTCATGGCAGTG	Brunello	-1.91032	3.80847	8.80342	0.00482985	0.193983
ERVV-2	NA	AACCTATTCAACCCCCCCTG	Brunello	1.59845	4.03345	8.80051	0.00483627	0.194133
NDUFB2	NA	GAACTCGCTCTGGAACACCT	Brunello	-2.10734	3.07817	8.78709	0.00486596	0.195217
RPS6KC1	NA	GCCAAGATAGCTCTCCAAAG	Brunello	-2.53941	2.71548	8.78463	0.00487144	0.19524
DNAJC9	NA	GCTCACCCAAGACCGAGACT	Brunello	-3.32171	2.11242	8.7843	0.00487217	0.19524
HSPE1-MOB4	NA	ATTTCATCAAAGGATTCATC	Brunello	1.40582	4.55804	8.78243	0.00487632	0.19524
ARAP3	NA	CGGGAGATGAACTCTCCCCG	Brunello	-1.83847	3.70136	8.782	0.0048773	0.19524
ZNF511	NA	TCTTCCAGATCCTGTCTGAG	Brunello	-1.73169	3.93305	8.77787	0.0048865	0.1955
ISCA2	NA	GGACGCAACTGTCTGTGAGG	Brunello	-3.34454	2.10794	8.77252	0.00489845	0.195785
INTS8	NA	CCAACTTACACACTTAACTG	Brunello	-3.01294	2.67471	8.77226	0.00489902	0.195785
DCTN5	NA	GTTCTTCCCAACATGAACAT	Brunello	-3.12398	2.02784	8.76947	0.00490525	0.195927
TMEM255B	NA	GACGCCGATGAACTCATAGT	Brunello	-2.72138	2.84491	8.76627	0.00491243	0.196105
PLD4	NA	ACCAGTAGTATGAAGCCACG	Brunello	-2.13189	3.34495	8.76242	0.00492108	0.196342
ATP5D	NA	CCCATTCCCCCAGTGAGCAG	Brunello	-2.73464	2.5261	8.75873	0.00492937	0.196565
ADAMTSL4	NA	GCTGCGTACTGGAAACGAGT	Brunello	-1.45388	4.39424	8.75545	0.00493677	0.196579
CDRT1	NA	TCGCATTCTCTCTGACACGT	Brunello	-1.73165	3.71883	8.75478	0.00493828	0.196579
ALKBH6	NA	TGCTGGACTTCTACGAGCCG	Brunello	-1.63858	4.2211	8.75476	0.00493832	0.196579
ABHD2	NA	AGGTGACCTACCTGTGCGAG	Brunello	1.77633	3.89237	8.75376	0.00494057	0.196579
LSM2	NA	GACCCCAACTCACCATGTGA	Brunello	-2.62985	3.32098	8.7515	0.00494568	0.196675
PRAMEF5	NA	CGTAGCGAGAGACATCCATG	Brunello	-2.1216	3.28903	8.74484	0.00496075	0.197166
USP47	NA	TGATCGAATGACATTTCCCG	Brunello	2.24888	2.8791	8.74244	0.0049662	0.197202
NATD1	NA	GCAGGGCTGCCCCATCCGCG	Brunello	2.03695	3.37211	8.74204	0.0049671	0.197202
NDUFS1	NA	TAGAGGTTAGGGCACCTACA	Brunello	-3.5157	1.99743	8.73933	0.00497324	0.197236
ARF4	NA	ACTTCCAGAATACCCAGGTA	Brunello	-2.16069	3.25065	8.73902	0.00497395	0.197236
MED13L	NA	TTCCTCAATCAACTTACGAG	Brunello	-1.81292	4.15404	8.73808	0.0049761	0.197236
HMGA1	NA	CCAACACCTAAGAGACCTCG	Brunello	-3.09375	2.40453	8.73465	0.00498391	0.197437
CXCR6	NA	TTGGGGCAAGGAAACCAGCA	Brunello	1.7807	3.6958	8.73149	0.00499111	0.197606
AARS	NA	GGAGGCCAGATCTATGACGA	Brunello	-2.83751	2.55077	8.73007	0.00499434	0.197606
C5orf22	NA	GTACATACAGACCATCACTT	Brunello	1.2196	5.21136	8.7292	0.00499633	0.197606
VARS2	NA	TTCCTGCATGATCTGAACCA	Brunello	-3.22853	2.30225	8.72588	0.00500392	0.197745
KRTAP4-8	NA	CAGCTGGGGCGACAGCAGGT	Brunello	-1.95424	3.43116	8.72514	0.00500561	0.197745
PTCD3	NA	AAACACATAAGGCACAGCTG	Brunello	-1.72553	3.74891	8.72408	0.00500804	0.197745
NOL7	NA	TCGCCAGGAAAGGTGAAAGA	Brunello	-2.64164	2.49969	8.71988	0.00501766	0.198017
SFTA2	NA	TGCCAAGGAGGGTCAAGAGG	Brunello	1.37473	4.79855	8.71736	0.00502345	0.198138
GPR89A	NA	AAAGATGATGAGCTCAAACA	Brunello	-3.08454	2.73168	8.71213	0.00503546	0.198504
ZNF200	NA	TCAACAACTCACGTCAGAGA	Brunello	-2.10025	3.40154	8.70803	0.00504492	0.198769
PRMT1	NA	GATGGCCGTCACATACAGCG	Brunello	-3.48787	2.1381	8.70659	0.00504824	0.198791
RHOA	NA	GCCACTCACCTAAACTATCA	Brunello	-2.0156	3.3349	8.70075	0.00506173	0.199204
MARS2	NA	TTGCCTTAACCGCTATACCG	Brunello	-2.61408	2.49501	8.69862	0.00506668	0.199204
NPC1L1	NA	CCTCAACAATTACCCTGCCG	Brunello	-1.68389	4.311	8.69758	0.00506909	0.199204
SMC2	NA	TCGCCAACTAAAACAGCAGT	Brunello	-3.13576	2.29861	8.69731	0.0050697	0.199204
PPP2R1A	NA	GCTGGGAACCTTCACTACCC	Brunello	2.22179	3.12116	8.69218	0.00508161	0.199564
CEP76	NA	GATAACGTTTGATTGAGTGG	Brunello	1.68132	3.84403	8.68806	0.00509121	0.199787
CENPI	NA	CTCTGAAGCACACTACACTG	Brunello	-3.03648	2.38357	8.68713	0.00509337	0.199787
ACTR6	NA	GGATGTAAAAGAGTCCAGAA	Brunello	-3.35555	1.70147	8.6862	0.00509555	0.199787
STAT1	NA	AGAACACGAGACCAATGGTG	Brunello	1.78291	4.77325	8.68467	0.00509911	0.199818
SPATA5	NA	ACTTTGTCCGAAAAGAGAGG	Brunello	-4.10253	1.48272	8.68191	0.00510556	0.199914
WFIKKN2	NA	GGTTGGGATTCATGTCGTTG	Brunello	-2.06554	3.11639	8.68127	0.00510705	0.199914
GJC2	NA	GAGCCACACCTTGCCCACGA	Brunello	-2.35552	2.87739	8.67937	0.00511151	0.199928
C3orf20	NA	AGGGCTATGTAGTCCACAAG	Brunello	-1.51349	4.40404	8.67876	0.00511292	0.199928
RALGAPA1	NA	AGGCGTTATGAAGAGCACCT	Brunello	1.20762	5.30807	8.67545	0.00512068	0.199964
CPNE6	NA	TGTATGACTATGACTCCAGT	Brunello	2.25065	3.0245	8.67517	0.00512133	0.199964
CIC	NA	CTCTACCGCCCGGAAAACGT	Brunello	1.69724	3.89191	8.67484	0.00512211	0.199964
SIPA1L1	NA	CTTGCCAGAAGGGTCGATAG	Brunello	1.7612	3.73273	8.66611	0.00514261	0.200656
ATP5O	NA	GGTCGATTAAGCAATACCCA	Brunello	-3.14638	2.24272	8.66369	0.00514832	0.200771
JKAMP	NA	TATCTATTACGCATTCTGCT	Brunello	1.33702	4.65479	8.65809	0.00516153	0.201178
PLEKHM1	NA	AGGTCTGAGTCACAGGACAT	Brunello	-1.7317	3.78021	8.65497	0.00516891	0.201356
ANAPC2	NA	GGACGCGGGAGGACACAGTG	Brunello	-3.19942	2.08897	8.65303	0.00517351	0.201356
RUFY2	NA	AGGCCTTCGACAACAACTAG	Brunello	-2.2785	3.28362	8.65264	0.00517443	0.201356
EIF4G2	NA	CAACATCTTGATCTTAGCAA	Brunello	-2.44538	2.66687	8.65002	0.00518066	0.201464
RPRD1B	NA	GGGTCAAGACCTACCAAGAG	Brunello	1.54928	4.32344	8.64866	0.00518388	0.201464
ARSA	NA	TTACGTGAGAGGCATAGTAC	Brunello	1.57225	4.18795	8.64795	0.00518555	0.201464
CD82	NA	AGACTACAACAGCAGTCGCG	Brunello	1.44582	4.39568	8.64638	0.00518929	0.201502
GEMIN8	NA	TATACCGGATGAGAATACCA	Brunello	-3.29338	1.8263	8.64111	0.00520182	0.20178
YARS2	NA	TAACCCCTGAGCGCCCGAGT	Brunello	-2.49264	2.85848	8.64103	0.00520203	0.20178
AAK1	NA	CAAAAGGCCGGATATTTACC	Brunello	1.90934	3.44282	8.63926	0.00520623	0.201818
RAB14	NA	TTATGGTCTATGATATCACT	Brunello	-2.43984	3.39143	8.6378	0.00520973	0.201818
DEFB112	NA	TATTTGAAAAGGCCCGACAT	Brunello	1.55746	4.0573	8.63678	0.00521217	0.201818
NDUFC2	NA	TTGATAACCTAATCCGGCGG	Brunello	1.27788	4.6753	8.63562	0.00521493	0.201818
CINP	NA	TCTTACCAACCCATCCAAGG	Brunello	-3.07832	2.4672	8.6348	0.0052169	0.201818
NDUFS7	NA	GCTCATAGTACTCACCCGGC	Brunello	-3.50849	2.35884	8.63299	0.00522122	0.201877
CDYL2	NA	GGACAACCGGCCAATTAGGT	Brunello	-3.12113	1.92582	8.62632	0.0052372	0.202387
TMEM41B	NA	TATACTTACTCACTAAGCTG	Brunello	-3.35735	1.64272	8.62026	0.00525177	0.202842
USP17L29	NA	TGACGTGGCCAGGATTGTGG	Brunello	-4.41141	0.90568	8.61886	0.00525515	0.202864
PPP1CB	NA	GAGGCTTATGTATCAAGTCT	Brunello	-4.43934	0.931601	8.61208	0.0052715	0.203282
STX12	NA	CTGCAGAGAAGTCATTCATG	Brunello	-1.85554	3.48635	8.61071	0.00527482	0.203282
EIF3CL	NA	TCTTGGCAGCCAGAGATGTG	Brunello	-2.43621	2.84583	8.61007	0.00527636	0.203282
AP3D1	NA	GACCACCAATCAGATCCGTA	Brunello	-1.84903	3.82198	8.60974	0.00527717	0.203282
VSIG8	NA	AGTGACAATGACCTTCCGGG	Brunello	-3.10232	2.06633	8.60805	0.00528125	0.203331
NADK	NA	AGTTACAACCACCCCATCCG	Brunello	-1.55652	4.45735	8.60571	0.00528691	0.203432
SBF1	NA	CCCTACGGACCTGTTCGATG	Brunello	1.39934	4.50558	8.60466	0.00528948	0.203432
AURKAIP1	NA	GCCGGCGATGTGCTGTAAAG	Brunello	-2.18529	3.07858	8.60055	0.00529946	0.203708
KRTAP20-3	NA	TACTATGGCAACTACTACGG	Brunello	-2.04122	3.67465	8.59937	0.00530233	0.20371
ACTRT2	NA	GAATTTCAGGTGCCCCACGA	Brunello	-3.20287	2.11306	8.5966	0.00530907	0.203861
RNF133	NA	AAGCTCCACTTTGAAGAGAG	Brunello	-1.85442	3.80962	8.59376	0.00531597	0.204018
AQP4	NA	AAAGCCTTTACCGGTCGACA	Brunello	1.55281	4.37651	8.58896	0.0053277	0.204112
NCAPD2	NA	CATGCCAAGAAGCATGACAG	Brunello	-4.46135	1.19821	8.58865	0.00532845	0.204112
VGLL1	NA	GTAGGTGAAAAGGACACACC	Brunello	1.64968	3.91874	8.58742	0.00533146	0.204112
EVC	NA	GGGAACGGCAAAACTCACGC	Brunello	-2.48566	2.91478	8.58697	0.00533258	0.204112
CDC37	NA	TTGGTGCATTGACCTAGAGG	Brunello	-3.53001	1.60733	8.58564	0.00533582	0.204112
RANGAP1	NA	GCCATTGCAGATGCCATCCG	Brunello	-2.04647	3.54761	8.5844	0.00533885	0.204112
FAM25A	NA	AAAGAAAGCCCAAGAGTCAG	Brunello	-2.00384	3.35203	8.58379	0.00534036	0.204112
GRIN2D	NA	CACCGAATTATTGAACACCA	Brunello	2.32617	2.93853	8.58155	0.00534584	0.204112
PPCS	NA	CCAGGTAAAACATCGCAGAA	Brunello	-1.9023	3.92218	8.58021	0.00534912	0.204112
SRF	NA	TCTGTTGTGGGGTCTGAACG	Brunello	-2.16396	3.23157	8.57914	0.00535176	0.204112
MRPS30	NA	AATATCCAAGCAACTCGCAG	Brunello	-3.16678	1.94787	8.57793	0.00535473	0.204112
SPRR2B	NA	GCTGTGGACACTTTGGTGGT	Brunello	-2.24173	3.29282	8.57738	0.00535608	0.204112
PIK3R3	NA	AATTGCGGGATATGCCAGAT	Brunello	1.25793	4.7467	8.5771	0.00535679	0.204112
TATDN1	NA	TTGACTGACCCTATGTTCAG	Brunello	-1.83806	3.71804	8.57668	0.00535781	0.204112
MRPL23	NA	CACACGCACCAGCTGCACGT	Brunello	-2.53888	2.57966	8.57344	0.00536578	0.204281
C10orf2	NA	GTCCCTTCAAGATACGATTG	Brunello	-1.98068	3.5833	8.57258	0.00536789	0.204281
MEIOB	NA	GCTGCATTTACAAAATGTGC	Brunello	1.43471	4.39605	8.57006	0.00537411	0.20441
MPC1	NA	AGTCTCCAGAGATTATCAGT	Brunello	-1.7592	3.78791	8.56821	0.00537869	0.20441
TXNIP	NA	TTAGCTGATATTTACCCCTG	Brunello	-2.41285	2.85453	8.56779	0.00537973	0.20441
AKT1	NA	CCTGCACTCGGAGAAGAACG	Brunello	-2.25788	3.00463	8.56022	0.00539843	0.205013
ABT1	NA	AAAAAAGCGGTCCTACACCA	Brunello	-3.18187	2.19634	8.55579	0.00540944	0.205324
HOOK3	NA	AACAGAAAGGGATTCTCTGA	Brunello	-2.53371	2.90211	8.55112	0.00542106	0.205657
ARMC8	NA	CATGAGGTGTGGTATCACTG	Brunello	-1.43619	4.61655	8.54176	0.00544441	0.206435
GOLT1B	NA	ACCAATTACAAAAGCCAAGC	Brunello	-4.22625	1.01374	8.53878	0.00545186	0.206575
CNFN	NA	TGACTGGCACACAGGTCTCA	Brunello	-1.30311	5.25506	8.53801	0.00545379	0.206575
CTR9	NA	AGAAGCTATTACCATCTGAA	Brunello	-2.5373	2.65783	8.53483	0.00546177	0.206723
PGD	NA	GGGTACGCCGTATTCCAGGG	Brunello	-2.92822	2.15968	8.53375	0.00546449	0.206723
PPCDC	NA	CAGCGACGCTGATGAATGGG	Brunello	-2.62996	2.41148	8.53304	0.00546626	0.206723
BLZF1	NA	CTTTCTAGATTGGACTCCGG	Brunello	-2.50618	2.84686	8.5291	0.00547618	0.20699
EIF2B4	NA	CTGCAGGCCGAGTCGCACCA	Brunello	-3.15146	2.62916	8.52244	0.00549295	0.207473
SENP6	NA	AGGCATCTCTGTTACCAATG	Brunello	-2.4422	2.80815	8.52177	0.00549466	0.207473
TUBB2B	NA	GAGCATGGGATTGACCCCAC	Brunello	-1.90911	3.68441	8.51917	0.00550123	0.207524
MRPL55	NA	CACCATCCACATCCGCTACA	Brunello	-1.31225	5.21898	8.51792	0.00550439	0.207524
CENPM	NA	GGCTACTTACACCTTCAGCT	Brunello	-3.68454	1.79558	8.51783	0.0055046	0.207524
ANKRD1	NA	AGAAACGTAGGCACATCCAC	Brunello	1.55143	4.00457	8.51647	0.00550805	0.207546
KIAA0195	NA	CGTTGACAAGCCCATCAATG	Brunello	1.50341	4.13611	8.51442	0.00551324	0.207634
MAPRE2	NA	TGTGACAATACCTGCTGTGG	Brunello	1.52741	4.06598	8.51106	0.00552177	0.207795
TRERF1	NA	CGGGCATGACCATAGGCGTG	Brunello	1.44305	4.79864	8.51048	0.00552325	0.207795
INTS1	NA	TCTGGGGATCAGTCTCCATG	Brunello	-3.18851	2.10647	8.50618	0.00553417	0.208098
NBPF9	NA	TTAAAGGAGAAGTTACGGGA	Brunello	-4.74413	0.411146	8.54298	0.00554521	0.20831
PCBP3	NA	CCTTGAAGATGGCGTCTGTG	Brunello	1.58648	4.18654	8.50171	0.00554556	0.20831
CEBPG	NA	GAGCAAAAAGAGTTCGCCCA	Brunello	-2.98544	2.96894	8.50012	0.00554961	0.208314
NOP9	NA	CCAGGGCAATGACTACCCCT	Brunello	-3.14146	2.29888	8.49943	0.00555139	0.208314
ERH	NA	CTGATGTCATATGTGATAGA	Brunello	-4.12213	0.818047	8.49732	0.00555678	0.208408
CHMP4B	NA	GAATGCCAACACCAACACCG	Brunello	-1.88966	3.36665	8.49576	0.00556076	0.208449
DNAJC30	NA	GGAGCGAGGACTTATTCCCA	Brunello	-2.04926	3.34382	8.4919	0.00557064	0.208621
TXN	NA	GGTGAAGCAGATCGAGAGCA	Brunello	-3.00205	2.29968	8.49173	0.00557109	0.208621
HAUS5	NA	GCTGTTCGGACATCACGCTA	Brunello	-3.01935	2.13829	8.48807	0.00558047	0.208865
LSG1	NA	AACAGTTCTTGTGTATACCG	Brunello	-3.60907	1.32103	8.48669	0.00558402	0.20889
SETSIP	NA	CAAAGTCCACCAAAATCAAA	Brunello	1.50142	4.22306	8.48512	0.00558806	0.208933
NDUFA1	NA	ATGTACGCAGTAGCCAGTCC	Brunello	-2.0218	3.34124	8.48331	0.00559269	0.208998
QKI	NA	AAATAGAGGCAAGCCCAATT	Brunello	1.53201	4.21687	8.4785	0.0056051	0.209328
BRD7	NA	CCTGTGGATCCCATTGTAGG	Brunello	2.09478	3.09873	8.47765	0.00560729	0.209328
ZDHHC7	NA	GCAGCCAGTACTCACAGGGT	Brunello	-3.00102	2.59049	8.47515	0.00561374	0.209461
USP17L19	NA	ACACGTTTGAGAGTGCTCCC	Brunello	-3.60933	1.84385	8.46657	0.00563597	0.210183
DTYMK	NA	AAGTGACGTGGAGGATCACT	Brunello	-2.24861	3.19813	8.46402	0.00564258	0.210321
FAM46A	NA	GGACTATTGCGAAAGCCCTA	Brunello	-2.24163	3.20669	8.45907	0.00565546	0.210662
NGFRAP1	NA	CAGCCTGCAGGAAATCGACG	Brunello	1.35556	4.75787	8.45827	0.00565753	0.210662
OR5W2	NA	CCCACAGAAGCATAGGCGGA	Brunello	1.28354	4.7208	8.45672	0.00566159	0.210705
LMAN1L	NA	CAGGCCGTGTGGTACACCCG	Brunello	-1.84256	4.02608	8.4522	0.00567338	0.211035
KATNA1	NA	AAGCCGTAGTGTTACCAATG	Brunello	-2.90572	2.30316	8.44734	0.0056861	0.211203
GOSR2	NA	CCACGAGATCCAGTCTTGCA	Brunello	-1.54267	3.92552	8.44699	0.00568701	0.211203
ESRRG	NA	GATAACCACCAACTCTCGGT	Brunello	-1.86933	3.75926	8.44617	0.00568915	0.211203
IGFBP2	NA	AAGGGTGGCAAGCATCACCT	Brunello	-1.42224	4.69911	8.44602	0.00568955	0.211203
BNIP1	NA	CCATCACTGAGAGCCTCATG	Brunello	-2.18614	3.23373	8.43507	0.00571833	0.211638
VAV2	NA	CAGGGAGAGCCTCGACACCG	Brunello	1.30656	4.55444	8.43484	0.00571892	0.211638
PCNA	NA	TGCTTCAAATACTAGCGCCA	Brunello	-2.9167	2.13987	8.43406	0.00572097	0.211638
EPS15	NA	TTATGCGACACAAAGGACTG	Brunello	1.32693	4.94353	8.43406	0.00572098	0.211638
ANKRD36	NA	ATAAAGGATGGACTACAGTG	Brunello	-2.42356	3.61546	8.43387	0.00572149	0.211638
RPL35	NA	TCTTCGCGGGAAGAAGAAGG	Brunello	-3.04952	2.48623	8.43383	0.0057216	0.211638
LOC100287036	NA	AGTAACCCTCACACTTACCT	Brunello	1.30343	4.96514	8.43276	0.00572442	0.211638
PPP1R14A	NA	TCCCCGGGCTCACCATGCCG	Brunello	-2.01456	3.46165	8.43164	0.00572736	0.211638
TUBGCP4	NA	GAGTTCATTGAACAGTACAC	Brunello	-2.75569	2.45967	8.43098	0.0057291	0.211638
TELO2	NA	CCTGGCTGCTTACCCCAGTG	Brunello	-2.04934	3.30072	8.43048	0.00573042	0.211638
GSK3B	NA	CAGTATCAGGATCCAACAAG	Brunello	1.28255	4.73109	8.42551	0.00574358	0.211739
DNAJA3	NA	TTCCTGAGGCTGATCAAACA	Brunello	-2.09964	3.19854	8.42529	0.00574415	0.211739
POLR3H	NA	GCCATCCCCAGGGAATACAT	Brunello	-2.13334	3.59025	8.42514	0.00574456	0.211739
USP32	NA	GAATGCACATGACACCACAA	Brunello	-1.79385	3.75462	8.42502	0.00574486	0.211739
ALDH18A1	NA	GCAGCTTTGGCTATCGCAAG	Brunello	-2.25409	3.05023	8.42208	0.00575266	0.211843
CBLL1	NA	GGCTGATTATAGTGCTCATG	Brunello	-1.93113	3.89393	8.4212	0.005755	0.211843
RBM15	NA	GCTGCCTGGACCCATATGCG	Brunello	-2.23099	3.12392	8.42018	0.00575771	0.211843
MS4A12	NA	GGAGCCATAAAGCTGCTTGG	Brunello	-2.09731	3.21302	8.41956	0.00575935	0.211843
METTL2A	NA	AGCCACCTACCGAATACTGG	Brunello	-1.8865	3.65524	8.40779	0.00579067	0.212887
ATG12	NA	GAGCGAACACGAACCATCCA	Brunello	-2.18213	3.06921	8.40463	0.00579914	0.213047
EEF2	NA	AGACACGCTTCACTGATACC	Brunello	-4.27846	1.22093	8.40397	0.0058009	0.213047
ALAS1	NA	CCACAATCTTGGGGACTGAG	Brunello	-1.69457	3.87893	8.40005	0.0058114	0.213266
PDIA5	NA	AGAGATTCTCTCAATGAGCG	Brunello	-1.7627	3.96605	8.39955	0.00581274	0.213266
CENPK	NA	TGAAATGGTACTGTCCACTA	Brunello	-4.17955	0.773074	8.39836	0.00581592	0.213275
MAML3	NA	CGTTCCCAAGCACAGCACCG	Brunello	-1.42409	4.76544	8.39324	0.00582967	0.213623
COX17	NA	CCAAGAAGGCGCGCGATGCG	Brunello	-2.21833	3.13592	8.39167	0.0058339	0.213623
SENP5	NA	GACCCGTAGGGAGAACGGTG	Brunello	1.88512	3.44453	8.39111	0.00583541	0.213623
PPP1R11	NA	CGAGACCGTCACTGAGACAA	Brunello	-1.50215	4.20531	8.39045	0.00583718	0.213623
AQP6	NA	AAAGAACACATACAGCCCCG	Brunello	-2.63298	3.10667	8.38373	0.00585531	0.214178
ABHD17A	NA	GCGCGAGCTGGACACCATCG	Brunello	-3.20874	1.99801	8.37941	0.005867	0.214215
RBMXL3	NA	GGCTGCTACGAGGAGTACCG	Brunello	-1.97094	3.6977	8.37919	0.00586758	0.214215
SPC25	NA	GACTTGTATAAAGATCGACT	Brunello	-2.86605	2.34339	8.37855	0.00586932	0.214215
TUBA1B	NA	CTGTGATGAGCTGCTCAGGG	Brunello	-3.87597	1.61127	8.37832	0.00586995	0.214215
RARS	NA	GAAAAGTCAACTATAACCTG	Brunello	-4.45242	1.03286	8.37739	0.00587246	0.214215
GMEB2	NA	GGACGGCTTCCTACCTAACA	Brunello	-2.41916	2.66635	8.37681	0.00587403	0.214215
MTFMT	NA	AGAGTTAATCGACAAACTGG	Brunello	-3.91052	1.35375	8.37329	0.00588359	0.214415
ISY1	NA	GAGGTCCGGATAAAGGAGCT	Brunello	-2.9878	2.40358	8.37261	0.00588545	0.214415
ANKRD12	NA	TCAGAGTCATACTCAACTGG	Brunello	1.70824	3.76019	8.36956	0.00589374	0.21461
RPSA	NA	TTGGCAGGGAGCTCACTCAG	Brunello	-3.99577	1.32063	8.36218	0.00591383	0.21514
ZNF831	NA	TCCATGAGGACATATCCGCA	Brunello	-1.89499	3.49619	8.36175	0.00591502	0.21514
LSM8	NA	TTGCCGTTATTACATCAGAT	Brunello	-3.34109	2.06764	8.36012	0.00591948	0.21514
TOP1	NA	CGACCATGAATATACTACCA	Brunello	-1.93327	3.64536	8.35987	0.00592016	0.21514
CNTNAP1	NA	TGGACACCGTTCTACCAGCG	Brunello	-2.54816	2.93351	8.3585	0.00592391	0.215168
EPCAM	NA	GGGCCCTCCAGAACAATGAT	Brunello	1.38707	4.66383	8.35409	0.00593599	0.215499
RAB26	NA	TCGACACCGCCGCCAAGCGA	Brunello	-1.44576	4.17401	8.35109	0.0059442	0.215689
[truncated: 63,536 more rows]
