# Supplementary material for: Uncoupling of Akt and mTOR signaling drives resistance to Akt inhibition in PTEN loss prostate cancers
Source: Sci Adv. 2025 Feb 7;11(6):eadq3802. doi: 10.1126/sciadv.adq3802 (PMC11804928; doi:10.1126/sciadv.adq3802)
Supplement: Supplementary file 2 — Data S1 and S2 [file sciadv.adq3802_data_s1_and_s2.zip › sciadv.adq3802_data_s1.xls]

## Sheet: NMBrunello_dat_Ipa_vs_DMSO_All 
NAME	ALIAS	SEQ	LIB	logFC	logCPM	F	PValue	FDR
TSC2	NA	CAGCATCTCATACACACGCG	Brunello	5.30662	4.87613	109.31	1.50E-13	1.09E-08
NPRL3	NA	TAGACGTTGTTCTCACACAG	Brunello	4.92685	6.30501	100.528	5.61E-13	2.04E-08
C12orf66	NA	GTGATAGACCTTCTCGGCCG	Brunello	4.28657	5.22781	86.3459	5.64E-12	1.36E-07
NHP2	NA	CCATCTCCCAGTCATGTGTG	Brunello	6.15345	4.11832	77.3174	2.81E-11	4.24E-07
NPRL2	NA	CTCATTGCAGACCTCTAGTG	Brunello	4.13356	6.54399	77.1039	2.93E-11	4.24E-07
OTUD5	NA	CGGCGCAGGCTACAACAGTG	Brunello	4.89461	4.28692	74.5518	4.71E-11	5.70E-07
NPRL3	NA	CAGCACGGTGGCGATACGAC	Brunello	4.84285	4.76074	73.4538	5.80E-11	5.74E-07
SZT2	NA	GATGGAACCCCGGTACAAGG	Brunello	3.91483	5.12124	73.0023	6.33E-11	5.74E-07
GINS4	NA	ACGTCCTCAGCAGCTACTTG	Brunello	5.55557	4.03278	67.6057	1.82E-10	1.47E-06
RPP21	NA	TCTTCACCGAGGGATCCCTG	Brunello	4.73154	4.08716	62.6915	5.00E-10	3.63E-06
ZFP36L2	NA	GCTCGGTCTTGTACTTCGGA	Brunello	3.43585	5.66299	60.2225	8.46E-10	5.15E-06
XPO5	NA	AAGTAAAGATACTCACTGTG	Brunello	5.53179	3.61337	60.1941	8.51E-10	5.15E-06
ZFP36L2	NA	TCATCCACAACGCGGACGAG	Brunello	3.43742	6.59399	59.0559	1.09E-09	6.08E-06
SYNCRIP	NA	TGAGCGAGATGGTGCTGTCA	Brunello	3.32516	5.10865	58.0962	1.34E-09	6.66E-06
GABPB1	NA	AGCTCCCTTTACTACAGACT	Brunello	4.91651	3.91262	57.7134	1.46E-09	6.66E-06
DEPDC5	NA	TCGCCCAGACGAGAATCACG	Brunello	3.47757	6.17112	57.69	1.47E-09	6.66E-06
NSF	NA	ATCCACACAGCAAGAATGAG	Brunello	5.72864	3.66057	57.1088	1.67E-09	7.13E-06
OTUD5	NA	CCATTCGTGTTAGCTACCAT	Brunello	3.6661	5.01445	56.7364	1.82E-09	7.32E-06
EXOSC4	NA	GGCTCGGCCTACATTGAGCA	Brunello	5.7151	3.49411	56.2695	2.02E-09	7.70E-06
ITFG2	NA	CCTCTCCGATTAGTGTCTCG	Brunello	3.15787	5.63648	55.8059	2.24E-09	7.75E-06
SZT2	NA	CCAGAAACGCCGGATAACAT	Brunello	3.51586	5.82261	55.792	2.24E-09	7.75E-06
LARS2	NA	CCATCAGCGACACCATAGCA	Brunello	6.96364	3.18783	54.9886	2.69E-09	8.32E-06
DEPDC5	NA	GGATCAGTATATTGGCCGTG	Brunello	3.42023	6.36302	54.9365	2.72E-09	8.32E-06
TBL1X	NA	GGCCGAGATCAGTATCAACG	Brunello	3.41234	5.26475	54.874	2.76E-09	8.32E-06
NPRL3	NA	CTGGCAGCGTATCTGCTACG	Brunello	3.06828	6.69257	54.709	2.87E-09	8.32E-06
DEPDC5	NA	TGTCCCCATAGATGTCGCAG	Brunello	3.20766	6.01598	54.4781	3.02E-09	8.43E-06
PPP2R1A	NA	GAACCTGATGAAAGACTGTG	Brunello	4.13765	4.13032	53.2667	3.99E-09	1.07E-05
BRD7	NA	AACTGATGAGACAATTGCAG	Brunello	4.25873	4.08223	51.9746	5.39E-09	1.40E-05
PPME1	NA	CAATCATGCACAGACCCAAG	Brunello	3.27801	4.66059	50.5898	7.48E-09	1.87E-05
KPTN	NA	TCGACTCCGCTGGTCCACGT	Brunello	3.87977	4.5387	50.3321	7.95E-09	1.87E-05
RPP21	NA	CTGGGCAAGGACACAATGGG	Brunello	3.99893	4.25799	50.311	8.00E-09	1.87E-05
ZFP36L2	NA	TGCCGGCCCTTCGAGGAGAG	Brunello	3.00844	5.6384	49.5932	9.49E-09	2.12E-05
WDR18	NA	TGAGCACCATATGTTCTGCG	Brunello	5.3202	3.47364	49.5313	9.64E-09	2.12E-05
NPRL2	NA	TCCAGCAAGATGGTCATGAT	Brunello	3.76265	5.49252	49.3688	1.00E-08	2.14E-05
CFAP20	NA	GCAGACCCCAAGAAGACGCT	Brunello	3.31986	4.64568	48.9258	1.12E-08	2.25E-05
RALGAPB	NA	AGGAGATGGTGGCTAACTGG	Brunello	3.42611	5.91378	48.7922	1.15E-08	2.25E-05
PPP2R1A	NA	CCTCTCCCTAGGACTCGGTG	Brunello	3.84529	4.20673	48.7716	1.16E-08	2.25E-05
ACTL6A	NA	ACTGCAATTCCAGTCCACGA	Brunello	6.14435	3.54408	48.6911	1.18E-08	2.25E-05
DUT	NA	TTTGCAGCCAAGCCTGACCG	Brunello	6.10579	3.5999	48.063	1.38E-08	2.56E-05
TAF1C	NA	CCGATGCTGAAGTGGAACCA	Brunello	5.65628	3.43569	47.4355	1.61E-08	2.91E-05
SMS	NA	AGTGGCAAAGAAGATTACAC	Brunello	3.38746	4.50048	47.2438	1.68E-08	2.98E-05
PPP2R1A	NA	TCACAGCACTGGACACTCGG	Brunello	4.34703	4.23279	46.8352	1.86E-08	3.22E-05
TBL1X	NA	ATAATTTGGGATGCCCACAC	Brunello	3.88179	4.13947	46.2825	2.14E-08	3.60E-05
OPA1	NA	ATACGCAAGATCATCTGCCA	Brunello	6.04141	3.03981	46.1755	2.19E-08	3.62E-05
CHCHD4	NA	TGGAACTGCCCATGCCTTGG	Brunello	5.32606	3.29427	46.0695	2.25E-08	3.63E-05
NPRL3	NA	AGTAGGTGCTTCCCTCTTCG	Brunello	3.6987	4.43099	45.457	2.63E-08	4.11E-05
ERCC2	NA	TTTGGCGTAGGTGCTGACAA	Brunello	5.50513	3.16955	45.4015	2.67E-08	4.11E-05
NPRL2	NA	GGCATACTTGTTGTGTAGTG	Brunello	3.18103	5.23546	45.0682	2.90E-08	4.38E-05
NPLOC4	NA	ACACCTGGTACCCTTCAAAG	Brunello	-6.08025	3.42465	44.9002	3.03E-08	4.40E-05
SYNCRIP	NA	TATTCCTAAGAGTAAAACCA	Brunello	3.25958	4.91523	44.8868	3.04E-08	4.40E-05
MTCH2	NA	ACTGCAAACATACCATGGAA	Brunello	5.46944	3.15898	44.6459	3.23E-08	4.59E-05
ANAPC11	NA	GCAATGCATGTGGAAGCAGT	Brunello	4.79554	3.81616	43.9115	3.89E-08	5.43E-05
PTPMT1	NA	TGGCGCGTCAAGCTCCGCAA	Brunello	5.2794	3.58859	43.3677	4.48E-08	6.02E-05
ZBTB17	NA	GCACCTTCGGATCCACAGCG	Brunello	5.00326	3.71395	43.3255	4.53E-08	6.02E-05
UQCRC1	NA	CACCGTGCAAGTGGGCTGAG	Brunello	4.01985	3.97688	43.2933	4.56E-08	6.02E-05
CLASRP	NA	ACAGGCCACGACTTATGGCA	Brunello	3.23125	4.55256	42.9482	4.99E-08	6.47E-05
MRPL51	NA	CACCCCAAAGAACTGATCAG	Brunello	5.49851	3.38991	42.5538	5.53E-08	7.04E-05
RALGAPB	NA	AGGAGAGTTTAGAATAACGC	Brunello	3.34571	4.74018	41.7753	6.78E-08	8.48E-05
ZFP36L1	NA	AAACGGTGCCTGTAAGTACG	Brunello	3.92888	4.26991	41.3052	7.68E-08	9.44E-05
KPTN	NA	TCAACAAGTCACCCCCCAAG	Brunello	3.09416	4.76473	40.8032	8.77E-08	0.000106058
POLR2L	NA	CCTGTACGCTGCTTCACTTG	Brunello	5.39099	3.03987	40.5693	9.34E-08	0.000111033
DMAP1	NA	ATGCTGGGCACGAACGACGG	Brunello	5.92075	2.91131	40.3056	1.00E-07	0.000117228
ZFP36L2	NA	CGCCGTTCTCGCTAAACGAG	Brunello	3.01221	4.75435	39.7625	1.16E-07	0.000133503
BRD7	NA	CCTGTGGATCCCATTGTAGG	Brunello	5.19873	3.09873	39.2505	1.33E-07	0.000150948
HDAC3	NA	TGGGTCAATGCCAGGCGATG	Brunello	6.09872	2.69612	38.9873	1.43E-07	0.000157326
SMS	NA	TTACCACCCATAGTGCGAGG	Brunello	2.9991	5.76858	38.9852	1.43E-07	0.000157326
EIF2B1	NA	AGGCAAGACTGATGAAGCGG	Brunello	4.93479	3.21273	38.7891	1.51E-07	0.000162038
CDAN1	NA	CTGCAAAGAAGACACAATCG	Brunello	5.46874	3.44631	38.7676	1.52E-07	0.000162038
YARS2	NA	CATGAAGCGAGTCTGCCGTG	Brunello	5.26859	3.56658	38.563	1.61E-07	0.00016888
MED8	NA	GCTTGGTTCTCAGATGGTCA	Brunello	6.00724	2.73592	37.9406	1.91E-07	0.000190464
DEPDC5	NA	AGTAGCCCACTCTATAGCCG	Brunello	2.52302	5.49449	37.8617	1.95E-07	0.000190464
ILF2	NA	TTCCACGACTTTGTTCCCCA	Brunello	5.75743	2.83672	37.8472	1.96E-07	0.000190464
PWP1	NA	CAGTGCAATTTAGAGGTGCA	Brunello	6.15329	2.7641	37.846	1.96E-07	0.000190464
FOXO3	NA	CAGAGTGAGCCGTTTGTCCG	Brunello	2.8613	6.12994	37.8437	1.96E-07	0.000190464
ARMC7	NA	AAGGAGCACATCCTGCACGC	Brunello	3.2803	4.24374	37.8228	1.97E-07	0.000190464
MED8	NA	GGGCTGCATCTGCACCAATG	Brunello	4.46191	3.57751	37.5142	2.15E-07	0.000204729
DKC1	NA	TCGATATGAGGACGGCATTG	Brunello	4.83205	3.41538	37.1382	2.38E-07	0.000224352
SYNCRIP	NA	GATGACAAGAAAAAAAACAG	Brunello	3.2218	4.80775	36.8063	2.61E-07	0.000243002
DHFR	NA	AACCTTAGGGAACCTCCACA	Brunello	4.13886	3.61228	36.5991	2.77E-07	0.000254287
C10orf2	NA	AAATCCGCCAGTATTTGCGG	Brunello	5.67679	2.90419	35.8498	3.42E-07	0.000310238
OAZ1	NA	CTCTACATCGAGATCCCGGG	Brunello	2.85325	4.57107	35.7026	3.57E-07	0.000319481
NELFA	NA	TGAGCTTCACTGCCGACGAG	Brunello	5.59363	2.80502	35.5791	3.70E-07	0.000323218
MED10	NA	CACTCTTTGGTGTAGAGCTG	Brunello	4.53113	3.57057	35.5441	3.73E-07	0.000323218
EEF1G	NA	TGCCTCTGCAGTGAGCAATG	Brunello	5.5516	2.95262	35.5338	3.74E-07	0.000323218
ITFG2	NA	CCTTACCTACTACCATCCGT	Brunello	2.54824	5.39771	35.3491	3.95E-07	0.00033669
AP2S1	NA	TGAGAAACAGAAGCTGATCG	Brunello	4.0508	3.58973	35.2838	4.02E-07	0.000339039
POLR3H	NA	GCTCAACGACTCCATTGCCG	Brunello	5.08266	2.983	35.2308	4.08E-07	0.000340255
ERCC2	NA	TCCTTGCTCGATACTCAGTG	Brunello	5.49701	2.77697	34.6901	4.77E-07	0.000392848
RALGAPB	NA	CCACCCCCCCACATAACCGG	Brunello	3.02964	4.9876	34.6055	4.88E-07	0.00039802
ELP5	NA	ATGCAGGACCTGGCAGAGTG	Brunello	3.43102	4.09282	34.5016	5.03E-07	0.000405578
PPP2CA	NA	CTCGCCATCTATAGATACAC	Brunello	3.1578	4.44423	34.3354	5.28E-07	0.000420861
C12orf66	NA	CACACCAAACTGCAGACGTG	Brunello	2.8143	5.9298	34.2552	5.40E-07	0.000426061
TUBA1C	NA	TGAGCAACTCATCACAGGCA	Brunello	4.79706	3.29226	33.7001	6.35E-07	0.00049531
UQCRC1	NA	AAGGTAGAGCATCATCACGG	Brunello	4.05595	3.72536	33.3476	7.04E-07	0.000543263
GTPBP2	NA	TGAGGCCGTCTACCAGATTG	Brunello	5.1851	2.91109	33.3086	7.12E-07	0.000543732
NAA10	NA	CCAGCTCTCTTACATTGCTG	Brunello	5.15592	3.12981	33.1978	7.36E-07	0.00055586
MRPS18B	NA	TCTGTGTGAAGCAGCACAAG	Brunello	6.35361	2.55751	33.1146	7.54E-07	0.000560608
MRPL55	NA	AGAGTCGTGCATAAGCCTGG	Brunello	5.19352	2.83102	33.0879	7.60E-07	0.000560608
ZNF575	NA	CGAGAAGGCCTTGTCACAGT	Brunello	-4.88311	7.20231	33.0643	7.65E-07	0.000560608
CENPW	NA	ACTCGCTTTAGAAAGCCACG	Brunello	5.91355	2.56866	32.9641	7.88E-07	0.000567975
C10orf2	NA	GGGGGATGGAGTGAGCTACG	Brunello	5.09271	2.91324	32.9521	7.91E-07	0.000567975
NAT10	NA	CTGCAGCACACACATGCCGA	Brunello	4.54254	3.44182	32.8904	8.05E-07	0.000569276
SNRPD2	NA	ACCCAGCACTCACCTATCGA	Brunello	4.09794	3.70183	32.8778	8.08E-07	0.000569276
NOP10	NA	CTGGGGAGAACCGAGCAGGA	Brunello	5.79573	2.6794	32.8389	8.18E-07	0.000570321
UBE2D3	NA	ACTTACAGGTCCCATAATTG	Brunello	5.77718	2.54994	32.7047	8.51E-07	0.000587743
POLD3	NA	ATGGCTGAGCTATACACTAG	Brunello	5.35182	3.14924	32.6	8.78E-07	0.000600522
GINS2	NA	TTACCTACATCCATCCACTC	Brunello	5.2142	2.84797	32.4543	9.16E-07	0.000621184
MIS18A	NA	ACAGCGAAGCAGGATGCAGT	Brunello	4.42917	3.27948	32.4047	9.30E-07	0.000624574
OBFC1	NA	GGGGACACGATCCGAGTCAG	Brunello	3.9782	3.57229	32.2468	9.75E-07	0.000648583
SCAP	NA	CAGGATGCCAATCCAGACAA	Brunello	4.50419	3.09057	32.019	1.04E-06	0.000687855
DUT	NA	CCTGTACAGGTCGTAGCCCG	Brunello	7.1487	2.26878	31.925	1.07E-06	0.00070108
BAP1	NA	CACGGACGTATCATCCACCA	Brunello	4.51423	3.54798	31.8479	1.10E-06	0.000711035
CDKN1B	NA	TGGACCACGAAGAGTTAACC	Brunello	3.03012	4.42058	31.7165	1.14E-06	0.000724022
MRPL41	NA	AGATCCGGGACGACGAACTC	Brunello	5.10775	2.83196	31.7159	1.14E-06	0.000724022
NCBP1	NA	TTCAGTGTACCCAATGCCAA	Brunello	4.16726	3.66504	31.6993	1.15E-06	0.000724022
MRPS30	NA	TCGCGCTGAATGCCGACCGC	Brunello	5.12561	2.86076	31.6459	1.17E-06	0.000729386
DNAJC11	NA	AACAGCTTGAGACCGAACAA	Brunello	6.19828	2.37641	31.2373	1.32E-06	0.000817825
CSNK2A1	NA	GATTGATCATGAGCACAGAA	Brunello	3.35755	4.2497	30.9837	1.42E-06	0.00087553
MINOS1	NA	AACATGTCTGAGTCGGAGCT	Brunello	5.2619	2.66972	30.9403	1.44E-06	0.000879689
NOP10	NA	AGATCGAGTCTATACGCTGA	Brunello	5.00194	2.93255	30.9064	1.46E-06	0.000881351
DDX55	NA	GCGACCGCAGCGATGCACGA	Brunello	4.95011	3.07182	30.8345	1.49E-06	0.000893353
SSU72	NA	GCGTCCGATCCTTTGGAACA	Brunello	6.22315	2.68262	30.6679	1.57E-06	0.000929489
GEMIN7	NA	GCGGAGGTAACGCTCCCGAA	Brunello	5.76623	2.61521	30.6502	1.58E-06	0.000929489
CPSF3	NA	TAGCGGGATACTGTGTAGAA	Brunello	6.07388	2.59716	30.5333	1.63E-06	0.000955418
OPA1	NA	AAAAGCAGTCTGATACTGCA	Brunello	3.96142	3.34714	30.3283	1.74E-06	0.00100393
TOMM70A	NA	CAGCGAACGGAAGACCCCGG	Brunello	4.99489	3.01204	30.3112	1.75E-06	0.00100393
TOP2A	NA	ATTCAGTACCAAATTTACTG	Brunello	6.32457	2.27358	30.293	1.76E-06	0.00100393
MCM2	NA	GGTGGCAAGCACAAGGTACG	Brunello	4.17109	3.81153	30.2439	1.78E-06	0.00101117
POLR3H	NA	ATGCAGGTCGTGTACAACGT	Brunello	5.77693	2.97904	30.2036	1.81E-06	0.00101579
RUVBL2	NA	TGGCTGTGAATGGCGTGTCA	Brunello	5.41465	2.79042	30.0636	1.89E-06	0.00105218
RCE1	NA	CCTCCGTAGGGACCATCCCG	Brunello	2.57758	4.48756	29.9539	1.95E-06	0.00107996
CFAP20	NA	CCCTTCAATCTCTAGCACCA	Brunello	3.07925	4.14069	29.6521	2.14E-06	0.00117624
TKT	NA	GAAACAAGCTTTCACCGACG	Brunello	4.64601	2.83896	29.5866	2.18E-06	0.00119127
COA5	NA	CATAGGAAGGAAAATCACCT	Brunello	5.67493	2.6379	29.5183	2.23E-06	0.00120268
MTF1	NA	GCACATTCGAACTCATACAG	Brunello	4.07532	3.34455	29.5075	2.24E-06	0.00120268
TUFM	NA	TCGGGGTATCACCATCAATG	Brunello	6.3568	2.38631	29.4239	2.30E-06	0.00122515
CSNK2A1	NA	AGTCACATGTGGTGGAATGG	Brunello	3.50982	3.73073	29.385	2.33E-06	0.00123098
CEBPZ	NA	ACAAAGCAGCTCATGAGCCA	Brunello	5.68068	2.52285	29.2723	2.41E-06	0.00126555
SRSF1	NA	ACCTCCAGACATCCGAACCA	Brunello	5.78091	3.08243	29.0442	2.58E-06	0.00134883
FZR1	NA	GAGGGCCACACGGCACGCGT	Brunello	2.49866	5.05136	28.983	2.63E-06	0.00136499
SETD5	NA	GTGCCCTTTACGTATCACAA	Brunello	2.57839	4.44867	28.8879	2.71E-06	0.00139614
SFSWAP	NA	GAGGAACCGACCTGTCGATG	Brunello	3.42528	3.84924	28.8134	2.78E-06	0.00141365
TRMT112	NA	TCATACGCGCCACGAAGTTG	Brunello	4.62438	3.24854	28.7863	2.80E-06	0.00141365
COPS8	NA	CAACCATCAACGCTCACCAG	Brunello	3.03697	4.08473	28.7807	2.81E-06	0.00141365
GTF3C3	NA	GACGAAGCCAAACTACTGCA	Brunello	5.37428	2.54313	28.7506	2.83E-06	0.00141719
FIBP	NA	CCGCTTTCCAGTGACCGACG	Brunello	2.21306	5.34857	28.7023	2.88E-06	0.0014259
TOX4	NA	ATGGTGTTGAGGATTTCCGG	Brunello	2.57919	4.52125	28.6872	2.89E-06	0.0014259
EIF3I	NA	TGGGCCATACCGGAGCTGTG	Brunello	4.89078	3.7873	28.5868	2.98E-06	0.00146157
ASH2L	NA	TTGTTAGCCCTACATGATCG	Brunello	3.60549	3.64625	28.5175	3.05E-06	0.00148366
TARDBP	NA	GACATATGATAGATGGACGA	Brunello	3.64447	3.59148	28.464	3.10E-06	0.00149878
FOXO3	NA	CCCTCCGGGTGCCAGCACCC	Brunello	2.9075	4.7365	28.3956	3.17E-06	0.00151483
THOC3	NA	ACGGGCGTCGCCTAGCCTCG	Brunello	6.05717	2.5909	28.388	3.17E-06	0.00151483
NOP16	NA	GCGCCGCGGATCGAATGGTG	Brunello	5.61248	2.50589	28.3315	3.23E-06	0.00153192
PBRM1	NA	AGGAGTTGTCGGAATAACCA	Brunello	3.63739	3.62373	28.2324	3.33E-06	0.00157022
KPTN	NA	CCGACAGAAAATCCGGCCAG	Brunello	2.62676	4.76436	28.1918	3.38E-06	0.00157984
MARS2	NA	TTGCCTTAACCGCTATACCG	Brunello	5.61595	2.49501	28.1722	3.40E-06	0.00157984
GTF2H3	NA	CTGTTGGAGGAGCCCTGAGT	Brunello	5.1991	2.60868	28.0318	3.55E-06	0.00164098
RRAGA	NA	TTTGATTTACGTGTTTGACG	Brunello	2.52382	4.66792	27.9271	3.67E-06	0.00168554
GATB	NA	ATCCAGTTGGAGCAAGACAG	Brunello	3.87325	3.74571	27.8342	3.78E-06	0.00172129
ZC3H8	NA	ATTCATCAACCAACATACAG	Brunello	2.93443	4.35199	27.8212	3.80E-06	0.00172129
RAD51D	NA	AGAGATCAGCGCCATTCACG	Brunello	2.82456	4.27068	27.7677	3.86E-06	0.0017399
MRPS2	NA	CACACTCGCTACTTCAGGGG	Brunello	5.62942	2.43268	27.7401	3.90E-06	0.00174437
PPME1	NA	GCTTTGGATCTGCGAAGTCA	Brunello	3.31472	3.89773	27.6097	4.06E-06	0.00180707
SSRP1	NA	CGAATGTCATAACGACCACG	Brunello	4.91601	2.88278	27.4451	4.28E-06	0.00189279
WDR82	NA	TACAGCTCTAACAAAATAGA	Brunello	4.56647	3.0056	26.8976	5.10E-06	0.002242
RPP21	NA	GTGAAGAGGACTCTCTGTCG	Brunello	3.37196	3.66727	26.7975	5.27E-06	0.00230146
MRPS12	NA	ATCGCAAGTGCTGTCGAGTG	Brunello	4.87352	2.67857	26.7434	5.36E-06	0.00232795
EXOC2	NA	TCCGCGGGTAAGCTTCACCA	Brunello	5.69076	2.49971	26.6892	5.45E-06	0.00235492
PWP1	NA	GTCCCACACTTCAATAACAG	Brunello	5.43266	2.50796	26.6667	5.49E-06	0.00235804
PPP2CA	NA	AATAAAAGTCATACCTCATG	Brunello	5.4801	2.45351	26.5917	5.63E-06	0.00240167
GINS2	NA	GATGAGGGATCATGAACGAA	Brunello	5.28314	2.63555	26.5179	5.76E-06	0.00244527
AAMP	NA	AAGATGACAAAGCCTTCGTA	Brunello	5.72911	2.40622	26.4753	5.84E-06	0.00246484
PELO	NA	TGACTAAGCAGATATGGGCG	Brunello	4.40335	3.03896	26.4505	5.89E-06	0.00247033
MED7	NA	GACCTTGAGAGTCATGATGG	Brunello	5.13227	2.62247	26.4252	5.94E-06	0.00247638
INTS9	NA	ATGAGACTGGATGATCCAGT	Brunello	3.69421	3.34077	26.3549	6.08E-06	0.00251899
WDHD1	NA	CTGGCATGGCATCCTACTTG	Brunello	4.28916	3.39648	26.299	6.19E-06	0.00252891
IARS2	NA	GCAAACGGTGACCCTCATGT	Brunello	4.19502	3.03983	26.2903	6.21E-06	0.00252891
OTUD5	NA	GGTTGTGCGAAAGCATTGCA	Brunello	2.73223	4.81819	26.2859	6.21E-06	0.00252891
SMS	NA	AAATATTCTCATCCTTAGTG	Brunello	2.99257	4.38603	26.2731	6.24E-06	0.00252891
MRPL23	NA	CACACGCACCAGCTGCACGT	Brunello	5.16757	2.57966	26.195	6.40E-06	0.00257959
POLR3F	NA	TTGCCTCATCACATGAAGTG	Brunello	4.36958	2.95366	26.1735	6.45E-06	0.00258327
RPP14	NA	TTCATGTAGTGGTACTCGGA	Brunello	3.147	3.86055	26.065	6.68E-06	0.00265896
HTRA2	NA	GTCCGTGTGAGACTGCTAAG	Brunello	6.81419	2.11082	26.0511	6.71E-06	0.00265896
HSPA9	NA	TTGTCACTGATCTAATCAGA	Brunello	4.15547	3.00589	26.0117	6.79E-06	0.00267866
HAUS5	NA	AGCTACAGGCCAAACAGCAG	Brunello	6.48615	2.65225	25.9811	6.86E-06	0.00269092
AATF	NA	AGGCACTTAAAGCATTGTTG	Brunello	5.17995	2.50493	25.8955	7.06E-06	0.00275232
RFX7	NA	CTGGATTCGGAATACCCTAG	Brunello	4.9282	2.58248	25.8431	7.18E-06	0.00278492
MBTPS1	NA	GGCATCAAAACACGTGAAGG	Brunello	3.46712	3.45691	25.8016	7.28E-06	0.00280386
LSM11	NA	ACTCCATCGCTGTATCCGTG	Brunello	2.36955	4.7179	25.7814	7.33E-06	0.00280386
GCN1L1	NA	CTCACCAACAGGTACTTCGG	Brunello	3.2195	3.73403	25.7737	7.34E-06	0.00280386
UHRF1	NA	TGCTCGGGACACGAACATGG	Brunello	3.66144	3.4502	25.708	7.50E-06	0.00283216
NDUFV1	NA	CTGAAAGGTTCCCTGAGTCG	Brunello	5.68074	2.30672	25.7074	7.51E-06	0.00283216
HSPD1	NA	ATGCTGTGGCCGTTACAATG	Brunello	5.64043	2.78591	25.6831	7.57E-06	0.00283216
MIOS	NA	GCATACACCCACTCCCATTG	Brunello	2.66453	4.56922	25.6794	7.57E-06	0.00283216
NUP98	NA	TATTAGCAAGAGTCCAGTTG	Brunello	4.92299	2.55382	25.5848	7.81E-06	0.00290647
MRPL44	NA	ATCAAGAACTATCCGAACAA	Brunello	5.14501	2.51092	25.4902	8.06E-06	0.00298287
TMED10	NA	CCTTGTGAATCTCCTCACGG	Brunello	5.63844	2.61026	25.3798	8.36E-06	0.00307751
DIS3	NA	GTGTTCCTTAAAATGTGACG	Brunello	5.72857	2.70752	25.2545	8.71E-06	0.0031778
GTF2E1	NA	GAAGTAGTAGTTATGGCGAG	Brunello	3.38149	3.40073	25.2519	8.72E-06	0.0031778
TAF13	NA	ATGTATGATGTATGGCTTTG	Brunello	2.69746	4.36056	25.2118	8.83E-06	0.003181
TMEM173	NA	GGTACCGGGGCAGCTACTGG	Brunello	-2.23163	5.18029	25.2069	8.85E-06	0.003181
PPP4C	NA	TGAGAGTCGCCAGATCACGC	Brunello	7.18102	1.88093	25.2035	8.86E-06	0.003181
RPL23A	NA	ATAGCATAGTGGTCAAGCCT	Brunello	3.69422	3.24915	25.1283	9.08E-06	0.00324503
XRN1	NA	GATTCCAACTGTATCACACC	Brunello	4.22363	2.87726	25.0184	9.42E-06	0.00334618
PTCD3	NA	CTGATCAAACATGTCCACAG	Brunello	3.81316	3.27638	25.0059	9.46E-06	0.00334618
NAA20	NA	ACCTACAATACCTCGCCCAC	Brunello	5.95506	2.108	24.9355	9.68E-06	0.00339733
AP2S1	NA	GGCCATTCACAACTTCGTGG	Brunello	3.95153	3.06009	24.9308	9.70E-06	0.00339733
TSC1	NA	TGACATGACCCAGTAACGAG	Brunello	5.835	2.09978	24.821	1.01E-05	0.00350653
KANSL3	NA	GCGTGATGAATGAGTGTGAA	Brunello	4.25351	3.00375	24.768	1.02E-05	0.00355177
UBA52	NA	TGGGCAAGCTGGCGGAGAGA	Brunello	5.37126	2.3594	24.6999	1.05E-05	0.0036158
GNB1L	NA	GGATGGATCGGTGGTCCTGT	Brunello	6.16405	2.03582	24.6521	1.06E-05	0.00365645
PPP2R1A	NA	GCTGGGAACCTTCACTACCC	Brunello	4.0592	3.12116	24.633	1.07E-05	0.00366248
TAF4	NA	GCTCCCATTCAAAGTTTGCG	Brunello	3.01332	4.14502	24.6024	1.08E-05	0.00367717
TFIP11	NA	CATCGTCTATCCACTCATGA	Brunello	5.22167	2.33018	24.5928	1.08E-05	0.00367717
NMD3	NA	GTTGTTCAGTCCCAAATGTG	Brunello	7.07647	1.89521	24.5709	1.09E-05	0.00368688
PRMT1	NA	GTGGATGCCAAAGTGTGCGT	Brunello	5.54067	2.27146	24.5243	1.11E-05	0.00371363
UQCRB	NA	CAGTTTCAGCATCAGGCAAG	Brunello	5.88416	2.69492	24.5215	1.11E-05	0.00371363
PNPT1	NA	GATGTCCTAGCAATTAATGG	Brunello	6.63054	2.28323	24.4359	1.14E-05	0.00380381
LSM2	NA	GTGAAGAACTGCTTCATTCG	Brunello	3.88629	3.2429	24.3875	1.16E-05	0.00384814
GTF3C6	NA	GTCTTTGCTGGGGAGTATGA	Brunello	2.80297	3.98356	24.3374	1.18E-05	0.00386633
OBFC1	NA	GATGCTTTCTACAGTTATGG	Brunello	4.47891	2.79035	24.3334	1.18E-05	0.00386633
KPTN	NA	GACGAACCTGACCAGTAGGT	Brunello	2.6145	4.70671	24.3227	1.19E-05	0.00386633
SMC1A	NA	ATTGCCACAAGCATACTGCA	Brunello	3.94568	3.49601	24.3194	1.19E-05	0.00386633
ITFG2	NA	GGTGCGAGCTTTCCGCTGGG	Brunello	2.09162	5.36191	24.2493	1.22E-05	0.00392998
OIP5	NA	CCTTCAATGCCAACTAGGAA	Brunello	5.08929	2.43705	24.244	1.22E-05	0.00392998
TIMM13	NA	GGTGAAAGTGCAGATCGCCG	Brunello	5.97418	2.01768	24.1412	1.26E-05	0.0040499
HIRA	NA	ATGTCTGAAACGGCCGCTGG	Brunello	3.68245	3.21712	24.1098	1.28E-05	0.00407486
AQR	NA	AGGTCCAAAAAACTTGACCA	Brunello	6.53008	1.99297	24.0045	1.32E-05	0.00416291
C10orf2	NA	GTCCCTTCAAGATACGATTG	Brunello	3.57298	3.5833	23.9924	1.33E-05	0.00416291
POLR1B	NA	ACAGGCCGTACCAGTCTACA	Brunello	4.76896	3.17486	23.9889	1.33E-05	0.00416291
WARS2	NA	CTCCCCAACAGGAACGTGTG	Brunello	2.53506	4.30486	23.9843	1.33E-05	0.00416291
SCAP	NA	GGTCCACGTGCACTTCAAGG	Brunello	3.24146	3.72807	23.9814	1.33E-05	0.00416291
KCNC4	NA	GCCAGGCCCTCCGACCCTCG	Brunello	-4.56695	2.79704	23.9636	1.34E-05	0.00417001
GABPB1	NA	AGCTCGCAGCAGTACCTCTG	Brunello	3.59313	3.24028	23.875	1.38E-05	0.00425089
CDC73	NA	GACACTATGGGAACCTACCA	Brunello	3.14585	4.14707	23.8674	1.38E-05	0.00425089
KEAP1	NA	ACAACCCCATGACCAATCAG	Brunello	2.96595	3.673	23.8595	1.39E-05	0.00425089
AURKB	NA	CATCAACCCATACTGCAGGT	Brunello	6.11807	1.97955	23.8444	1.39E-05	0.00425089
TRMT61A	NA	GATGTCCAGGAAGACGGCGT	Brunello	5.77858	2.04369	23.8353	1.40E-05	0.00425089
GOLGA6C	NA	CGGTGGTGGCCACTCACCTG	Brunello	5.71641	2.55704	23.8312	1.40E-05	0.00425089
CSTF2T	NA	CCTTCCTCACATGAGATGAG	Brunello	-2.27365	4.86162	23.799	1.42E-05	0.0042721
RPL7L1	NA	CTGGCGGCAGAAACGTGACA	Brunello	6.94888	1.50391	23.7918	1.42E-05	0.0042721
POLR3B	NA	GTCTAAGAACAGGATCATCG	Brunello	5.16868	2.36024	23.7461	1.44E-05	0.00432054
MRPS6	NA	AAGGAAGCGCTCGTTCACCC	Brunello	6.32813	2.45786	23.6923	1.47E-05	0.00438178
TSC2	NA	CATGGCATGTCCGAACGAGG	Brunello	5.40812	2.18084	23.6169	1.51E-05	0.0044767
POLR1C	NA	TCATAACCGGAATAGTTACC	Brunello	4.7792	2.49424	23.5914	1.52E-05	0.00449256
CENPI	NA	CTCTGAAGCACACTACACTG	Brunello	6.08101	2.38357	23.5823	1.52E-05	0.00449256
PPP6C	NA	CCTGCCAGAGAACGACCTGA	Brunello	5.42035	2.32218	23.5581	1.54E-05	0.00451134
PTPN23	NA	TCAGGTGGTAGATTACTACA	Brunello	4.81849	2.76164	23.4551	1.59E-05	0.00465291
REXO2	NA	CTTGCAGTCTGGCCTTACCA	Brunello	3.27897	3.49857	23.4011	1.62E-05	0.00471997
C7orf25	NA	AGGAGAAAAGCAAACCCTTG	Brunello	4.02342	2.89029	23.3567	1.64E-05	0.00475472
DDX41	NA	ATGCTCAGAACATAACGGGG	Brunello	3.22756	3.755	23.356	1.65E-05	0.00475472
RCE1	NA	GCAGCCAACGCATGTCTGTG	Brunello	1.96374	5.76398	23.3148	1.67E-05	0.00480268
CDKN1B	NA	AATCGAAATTCCACTTGCGC	Brunello	2.13806	4.89312	23.2827	1.69E-05	0.00483626
OTUD5	NA	GAATGCCATAAAAACATCGG	Brunello	3.31121	3.52678	23.2487	1.71E-05	0.00487327
NSMCE4A	NA	TGAGCGCCCGGTACTGATGG	Brunello	4.87117	2.44728	23.2086	1.73E-05	0.00492094
ASUN	NA	AACTTCACTGGTTAAAACCG	Brunello	3.553	3.17687	23.1765	1.75E-05	0.00495581
CENPH	NA	AGGGAACAACCTGAGGAGCA	Brunello	3.53607	3.5539	23.123	1.78E-05	0.00502738
WDR55	NA	TTCTCCCTCTTGGCAAGAGT	Brunello	4.49509	2.77368	23.0301	1.84E-05	0.00516129
XRCC6	NA	CTCCTCTGGGTACACGAACA	Brunello	3.15011	4.01161	23.0234	1.84E-05	0.00516129
SEPSECS	NA	ATGACGACGAGCAACCAGTG	Brunello	5.4406	2.16533	23.006	1.85E-05	0.0051722
RPL27A	NA	AGGAAGACCCGGAAACTTAG	Brunello	4.65532	2.48772	22.9274	1.90E-05	0.00529285
DIMT1	NA	AACAGCATTATCGATAAGGT	Brunello	5.0339	2.4476	22.8898	1.93E-05	0.00534029
WDR43	NA	TCCATCTGGGCTGATACATA	Brunello	4.34544	2.81925	22.879	1.94E-05	0.00534029
GPN2	NA	ACGTCCACGGCACACTCGTA	Brunello	4.72199	3.07552	22.8351	1.97E-05	0.00537192
NOC4L	NA	AGAGCTTCCGGTAGAAGTCA	Brunello	5.46548	2.16443	22.8306	1.97E-05	0.00537192
PPP6C	NA	TATCAGGAGATAAACCACCA	Brunello	4.85345	2.50349	22.8287	1.97E-05	0.00537192
MED24	NA	GCCCGGAAATTCATCAAGTG	Brunello	4.79151	2.56707	22.7664	2.01E-05	0.00545238
XRN2	NA	TGAACCAGCAGCGTTCAAGG	Brunello	4.3293	2.90302	22.7614	2.02E-05	0.00545238
ATP1A1	NA	CCTGCCTCTTACCGTGACAG	Brunello	5.91096	1.88338	22.7528	2.02E-05	0.00545238
OGDH	NA	GACTAGTTCGAACTATGTGG	Brunello	5.45233	2.0028	22.6986	2.06E-05	0.00553414
DHX15	NA	CGCCCAGGAATAGTTAGGAG	Brunello	6.12511	1.96852	22.6612	2.09E-05	0.00558523
RNASEK	NA	CGCCTGGGGAGTGATCATGT	Brunello	2.98328	3.68747	22.6363	2.10E-05	0.00560439
VPS11	NA	GGGTGTCCAACTCCACGCGA	Brunello	4.03971	3.13668	22.6299	2.11E-05	0.00560439
MED4	NA	GTGGTAACAGCACACGAGAG	Brunello	4.5373	2.6266	22.5535	2.17E-05	0.00572632
RMND5A	NA	GTGGAGCACTTCTTTCGACA	Brunello	-5.25898	2.28482	22.5462	2.17E-05	0.00572632
DDX55	NA	GCTGGCCATTCAAATAGACG	Brunello	4.45425	2.82903	22.5084	2.20E-05	0.00575868
HEXIM1	NA	CCTCAAACTAGCAACTGTAC	Brunello	-3.68934	3.41895	22.5029	2.20E-05	0.00575868
MRPS18A	NA	CAGTTCATCCGGCCTCATGG	Brunello	4.66067	2.6883	22.4984	2.21E-05	0.00575868
ATP5I	NA	GTAGGCCACACCGAGGAACA	Brunello	6.3964	2.71594	22.3935	2.29E-05	0.00594953
HIRA	NA	GGGTTGACATGGGACCCTGT	Brunello	4.10847	2.9072	22.3351	2.34E-05	0.00604914
PGK1	NA	TTCTTCATACCCGCCCAGGA	Brunello	3.09589	3.79419	22.2875	2.37E-05	0.00611145
FUBP1	NA	TGATTGTAACAGGAACGGGC	Brunello	3.56865	3.51315	22.2849	2.38E-05	0.00611145
KRI1	NA	ATCGTCGCAAAGTTATGTGG	Brunello	6.1001	2.58607	22.2169	2.43E-05	0.00621534
COX10	NA	CTGATCTGTCCACGAACCAG	Brunello	3.69532	3.38425	22.2159	2.43E-05	0.00621534
RPF2	NA	ATCGCCAGCAAATATCAGCA	Brunello	3.20613	3.73055	22.1695	2.47E-05	0.00629396
PRMT5	NA	GGTACTGAGAGTATTTGATG	Brunello	3.99306	3.05581	22.1404	2.50E-05	0.00633548
SNRK	NA	GGCATTGACGTACTCTACAA	Brunello	2.32806	4.63019	22.0852	2.55E-05	0.00643554
OPN4	NA	TGTGGCGTCCAAGAGGCGTG	Brunello	-3.00956	3.62367	22.0462	2.58E-05	0.0065008
C14orf80	NA	TAGATCCACCTGTACACACG	Brunello	5.57483	2.05778	22.0215	2.60E-05	0.00653399
WDR61	NA	CCTGTTGAAGGCGTGATGAG	Brunello	3.63219	3.17055	22.0015	2.62E-05	0.00655691
RANGAP1	NA	CGTCTGGAAGGCAACACAGT	Brunello	5.60093	2.61566	21.9903	2.63E-05	0.00655994
NXF1	NA	ATCATGAGCAAACGATACGA	Brunello	5.52181	2.03503	21.9502	2.67E-05	0.00662927
LIPG	NA	GAAGGATGCTACCTCTCCGT	Brunello	3.29876	3.59317	21.9339	2.68E-05	0.00664433
CCDC94	NA	TGAAAACACAGACTACACCA	Brunello	5.3647	2.60606	21.9043	2.71E-05	0.00669031
SMARCA5	NA	ATGCATCTAGTAACCAACAG	Brunello	3.5669	3.22048	21.8633	2.75E-05	0.00676362
PMVK	NA	ACTCAAGGAACAGTATGCTC	Brunello	5.84298	2.59006	21.8352	2.78E-05	0.00680702
OR4F3	NA	GTGACTGACACCAAGGGTCC	Brunello	4.48081	2.50396	21.8096	2.80E-05	0.00683575
MAP2K7	NA	CAAAGCACTGCACGATGTAG	Brunello	2.55416	4.11947	21.8039	2.81E-05	0.00683575
DDX42	NA	AGTGATTGTGTGTCCTACCA	Brunello	5.70976	2.03565	21.7436	2.87E-05	0.00695778
GATA2	NA	AAGACGTCCACCTCGTCTGG	Brunello	5.79378	2.0454	21.7088	2.90E-05	0.00701675
POLR1B	NA	CCACCTAACTGCCGTATGTG	Brunello	3.58771	3.09158	21.6978	2.91E-05	0.00701675
UBA2	NA	TGACAATGGACAAACTATGG	Brunello	5.99888	2.65924	21.6909	2.92E-05	0.00701675
AAGAB	NA	GCCATGAGGAGACACTATCA	Brunello	4.01891	2.8152	21.6403	2.97E-05	0.00711847
SUPT16H	NA	AGACTTGAAGCGAATACCCA	Brunello	-6.55834	2.27438	21.556	3.06E-05	0.00730742
CFAP20	NA	GCAGATGAAGGGTTTGACCC	Brunello	2.77461	4.04146	21.5212	3.10E-05	0.00737282
RPP30	NA	CCTGTGAAGGCGATTGACCG	Brunello	5.17797	2.26952	21.4762	3.15E-05	0.00746572
DDI1	NA	TCACTTGTCCAAAACTCTCG	Brunello	2.9452	4.01586	21.4408	3.19E-05	0.00753453
GTPBP10	NA	TAAGCTAAGACTCTTCACCA	Brunello	5.60171	1.97476	21.4261	3.21E-05	0.00754875
COG4	NA	AGCGTAAGTATAGCTCACTG	Brunello	4.19271	2.69224	21.4084	3.23E-05	0.00757143
LIN52	NA	AGAACTGGGGAGTCTCACCA	Brunello	5.61809	2.17097	21.3732	3.27E-05	0.00764092
LEO1	NA	TGGATGAAGAAGGTAGAACC	Brunello	3.40087	3.19462	21.2995	3.35E-05	0.00781638
TOP3A	NA	ACTTACCAGCCTTACACACG	Brunello	3.45841	3.17743	21.28	3.37E-05	0.00783473
VPS25	NA	GCACAAACAGTCCAGCATGA	Brunello	6.90645	2.66466	21.2654	3.39E-05	0.00783473
USP17L24	NA	GACCTGCTGCGGTGGGGGCT	Brunello	4.73749	2.61924	21.257	3.40E-05	0.00783473
COA6	NA	GTGTGACTTACCCACTGTTG	Brunello	4.27533	2.58815	21.2565	3.40E-05	0.00783473
NELFB	NA	ATGTGCACTACTGCACGCTG	Brunello	3.03996	4.23554	21.2474	3.41E-05	0.00783493
TIMM13	NA	GAAGTGTATAGGGAAACCTG	Brunello	4.43267	2.57604	21.2294	3.43E-05	0.00785984
RPLP0	NA	CACCACAGCCTTCCCGCGAA	Brunello	5.36903	2.42114	21.135	3.55E-05	0.00810045
RFC5	NA	TTTCCAGTGGAGACATGCGT	Brunello	5.2562	2.11259	21.0943	3.60E-05	0.00817647
PPME1	NA	CTTGGCCAACCATTGAGACA	Brunello	2.34905	5.0569	21.0908	3.61E-05	0.00817647
HARS2	NA	TGAGGTGGCTGATCGAATTG	Brunello	6.47553	1.5169	21.0326	3.68E-05	0.00832021
C12orf66	NA	TGTCGTAAGAGAAGATACCC	Brunello	3.10036	3.90188	20.9971	3.73E-05	0.00839919
GINS3	NA	GTTCAGTGCAGATCCCAATG	Brunello	4.5067	2.52831	20.9815	3.75E-05	0.00840629
GEMIN2	NA	CTAACAATACTAAGCAAGGG	Brunello	4.5714	2.37989	20.9772	3.75E-05	0.00840629
CEP350	NA	CTGCTGCCATACGATGATGG	Brunello	-3.759	3.17338	20.9557	3.78E-05	0.00843578
SARS2	NA	CTGTACGAGTATGCGCGCGA	Brunello	3.6707	3.03937	20.95	3.79E-05	0.00843578
MIPEP	NA	GAGAGCCCTGTGAGAAAACG	Brunello	5.13917	2.12979	20.8747	3.89E-05	0.00863731
YBEY	NA	GTAAGATCGAGATTGTAAGG	Brunello	3.6292	3.22852	20.8343	3.95E-05	0.0087352
AMD1	NA	AAGCTTGCTAGGGATTACAG	Brunello	4.23781	2.86032	20.8141	3.98E-05	0.00877134
CMC1	NA	TTCCCGCCCCGGTACCTGCG	Brunello	2.58304	3.95627	20.8038	3.99E-05	0.00877677
PSMC4	NA	TGGCTGTGGGAAGACCATGT	Brunello	5.7394	2.01708	20.7882	4.02E-05	0.00879765
ACER1	NA	TGGACGAGATCGCCATCCTG	Brunello	-3.32431	3.33605	20.7786	4.03E-05	0.00879765
VHL	NA	GAGATGCAGGGACACACGAT	Brunello	3.45764	3.38674	20.7716	4.04E-05	0.00879765
FNTB	NA	CACAGAAGGTATAGCCACCA	Brunello	6.63558	1.72228	20.7392	4.09E-05	0.00887271
AGAP6	NA	CGTGACCGGGAGATGCCTGA	Brunello	5.74133	2.34352	20.7272	4.10E-05	0.00887589
RMI1	NA	GATGGAATCGTACAAATACA	Brunello	5.40656	2.24657	20.7186	4.12E-05	0.00887589
MRPL14	NA	GATGACGCGGGTACGAGTGG	Brunello	4.39907	2.55633	20.713	4.12E-05	0.00887589
FZR1	NA	CCGCTCAGACCAGCCCACGG	Brunello	2.13777	4.98567	20.6984	4.15E-05	0.00889568
EXOSC2	NA	CGTAGTGGGACGAATCACAG	Brunello	5.18797	2.8074	20.6477	4.22E-05	0.00903095
NHP2	NA	CAAATGCATCAAGAAAGGTG	Brunello	5.23297	2.41496	20.6164	4.27E-05	0.00910515
TTC14	NA	GTGGAAGCTTTGGTAGCTCG	Brunello	2.32989	4.31002	20.6082	4.28E-05	0.00910515
WTAP	NA	GAAGTGTCGAATGCTTATCC	Brunello	5.43351	2.09471	20.5973	4.30E-05	0.00911383
MRPL53	NA	GCTCAGTGATTGCGGACGTG	Brunello	3.66542	3.00435	20.5856	4.32E-05	0.00912527
MVD	NA	CACGCCGTAGACACGGGCCA	Brunello	2.11634	4.71516	20.575	4.33E-05	0.00913318
E2F5	NA	TTTATAAGCAGCACATGGAT	Brunello	-2.80285	4.32712	20.5488	4.37E-05	0.00918279
CDK1	NA	ACCCTTATACACAACTCCAT	Brunello	6.71394	1.5252	20.5435	4.38E-05	0.00918279
CRNKL1	NA	ACTACCGAAATATTACACTC	Brunello	5.77042	2.00801	20.5211	4.42E-05	0.00920601
MC3R	NA	ACCACAGCATCATGACCGTG	Brunello	-2.23962	4.38612	20.5203	4.42E-05	0.00920601
CCND1	NA	AGAGGCCACGAACATGCAAG	Brunello	5.40049	2.44354	20.4673	4.50E-05	0.00935411
PPP1R12A	NA	TGGTCAAGGAGCACATGTAG	Brunello	4.0631	3.03826	20.4595	4.51E-05	0.00935411
MBTPS1	NA	ATGGCCAGGTAGCCCGACCA	Brunello	3.16906	3.9693	20.4487	4.53E-05	0.00936361
SMC5	NA	CCAACGATCATATTCAAGTG	Brunello	5.41603	1.98657	20.4038	4.60E-05	0.00948784
CHERP	NA	CCACCTCCGGAACCGCATCA	Brunello	4.15689	3.47384	20.377	4.65E-05	0.00955204
PSMB7	NA	GCAGATACAAGAGCAACTGA	Brunello	6.29504	2.08427	20.3426	4.71E-05	0.00964304
MORF4L2	NA	ACCATGGCTTGTTGAGGACT	Brunello	1.87833	5.01714	20.2977	4.78E-05	0.0097714
NCBP1	NA	CTTGAACTACCACATAGTTG	Brunello	5.63183	2.06569	20.2694	4.83E-05	0.00984328
MRPS15	NA	TGCTAATGAGCATTGACCAG	Brunello	4.47877	2.42912	20.2275	4.90E-05	0.00995538
NAA50	NA	GATGTCTGGCACCTTACCGA	Brunello	6.29689	1.48288	20.2171	4.92E-05	0.00995538
KANSL1	NA	ATGAACACAAGAGTCCAACT	Brunello	3.95427	2.78935	20.2144	4.93E-05	0.00995538
NRBP1	NA	TCTGTGATAAAAATGACCTG	Brunello	6.03953	1.61176	20.1744	5.00E-05	0.0100713
PSMG3	NA	CAGAAGACGGAGGTGGTGTG	Brunello	4.63853	2.35924	20.139	5.06E-05	0.0101483
IARS2	NA	ATAGCTATCCGTATGACTGG	Brunello	5.86169	2.00191	20.1329	5.07E-05	0.0101483
ZNF574	NA	CCAGCCGATGCACAAAACGT	Brunello	3.6407	3.1758	20.1263	5.09E-05	0.0101483
MED16	NA	GGTGACCGGCTACGACTGGT	Brunello	4.52574	2.35247	20.1224	5.09E-05	0.0101483
UBA2	NA	TTGTAGCCCTGACTATAATG	Brunello	3.91829	3.06743	20.09	5.15E-05	0.0102194
CTU1	NA	GTGCTCATGAACTTCCTACG	Brunello	4.69568	2.36468	20.0876	5.16E-05	0.0102194
GTF3C5	NA	GAGAGTCTGCACTAACCCCG	Brunello	3.17576	3.54826	20.0801	5.17E-05	0.0102194
RFC3	NA	TACACACAGTAGATAACACG	Brunello	5.07781	2.04563	20.0653	5.20E-05	0.0102459
C19orf43	NA	GTGAACTTGTTCGCCAACGA	Brunello	2.68167	3.9615	20.0359	5.25E-05	0.0103189
DDX52	NA	TGGCTGGCAAGTTCTCGTGT	Brunello	5.86615	2.00271	20.0259	5.27E-05	0.0103189
COX17	NA	CGCTTGCCCGGAGACCAAGA	Brunello	4.78297	2.25061	20.023	5.28E-05	0.0103189
NUP85	NA	AGTCATCAGAGCATGTATGG	Brunello	3.73036	2.84444	20.0114	5.30E-05	0.0103341
XRCC1	NA	CCCACTCCTTACGCACGATG	Brunello	2.06175	4.76405	19.9963	5.33E-05	0.0103413
PRPF19	NA	CAAAGCCACTGTGCTAACCA	Brunello	5.22517	2.05738	19.9946	5.33E-05	0.0103413
NOL12	NA	GATTAAGCAGCGGCTGAAAG	Brunello	4.63678	2.49195	19.9842	5.35E-05	0.0103525
UBB	NA	CAAGACCATCACCCTTGAGG	Brunello	4.69381	2.33543	19.9721	5.38E-05	0.0103699
PREB	NA	CCTAACTAGTTGGTAACCGT	Brunello	5.60515	2.25069	19.9213	5.47E-05	0.0104933
UHRF1	NA	ACACCCGACTCGCTGACCTG	Brunello	5.13904	2.11132	19.9123	5.49E-05	0.0104933
MCM3	NA	CAGTATGAGGAGTTCTACGT	Brunello	5.52017	1.90925	19.9066	5.50E-05	0.0104933
CRCP	NA	CCACAGCAGTCACAGGCCGG	Brunello	4.1765	2.85213	19.9035	5.51E-05	0.0104933
POLA1	NA	CATGACACAACAGCTCACAT	Brunello	4.60402	2.44731	19.8961	5.52E-05	0.0104933
PPP2CA	NA	AAAAGAATCCAACGTGCAAG	Brunello	2.22799	4.23273	19.8953	5.53E-05	0.0104933
PPP2R2B	NA	GACCACAGCTATGCGACCGA	Brunello	-1.98372	4.95962	19.886	5.54E-05	0.010501
DDX18	NA	GCCACCCATTATCAAGCCAT	Brunello	5.62322	1.73376	19.8535	5.61E-05	0.0105973
XRCC3	NA	AGGAGCCGTCTACATCTGCA	Brunello	3.39033	3.85367	19.8318	5.65E-05	0.010653
PSMD6	NA	CTTTGTCACCTATCCGGCAG	Brunello	4.85553	2.48307	19.8205	5.68E-05	0.0106688
ATP5F1	NA	TCGTTATGGACTGATCCCTG	Brunello	4.34934	2.72572	19.8038	5.71E-05	0.0107056
TBCD	NA	CCTTTGTGACTGCAATCTCG	Brunello	4.21921	2.96817	19.7639	5.79E-05	0.010833
NUF2	NA	CTTCCAACTGACATGAAGGC	Brunello	5.3617	2.15826	19.7048	5.92E-05	0.0110086
RFC3	NA	GCAGGCTTCACACATAAGCA	Brunello	4.03344	3.06313	19.6998	5.93E-05	0.0110086
SKIV2L	NA	CACACGTGCCCAGTTGCCCG	Brunello	4.24718	2.88504	19.695	5.94E-05	0.0110086
DNAJC9	NA	TCCGACGGCGAGGTCCGACG	Brunello	4.51844	2.48459	19.6911	5.95E-05	0.0110086
ANAPC2	NA	GGACGCGGGAGGACACAGTG	Brunello	5.75914	2.08897	19.6706	5.99E-05	0.0110621
ALG2	NA	CAGGAAAACCATGCGCACGT	Brunello	4.27579	2.79353	19.6526	6.03E-05	0.01109
GEMIN4	NA	GAAAGCGCTCTAGTTCTGCA	Brunello	5.73768	1.91876	19.6497	6.04E-05	0.01109
NGRN	NA	TTCCCGTAGGTATTTACATG	Brunello	2.71381	3.77282	19.6308	6.08E-05	0.0110974
SLMO2	NA	TCACATCGGCAGCCACCCGT	Brunello	5.97418	2.23015	19.6301	6.08E-05	0.0110974
NOL12	NA	ACCTGACAGGCTTCCACAAG	Brunello	4.16384	2.49753	19.6269	6.09E-05	0.0110974
INTS1	NA	TCTGGGGATCAGTCTCCATG	Brunello	5.78985	2.10647	19.6047	6.14E-05	0.0111593
RABGGTA	NA	CAGACGAGCAGCTATTCAGG	Brunello	4.90103	2.29078	19.5902	6.17E-05	0.0111833
NSMCE1	NA	TGGGAGACCCATTTATGCGT	Brunello	5.23361	2.04974	19.5849	6.18E-05	0.0111833
MRPS16	NA	CCCCGCAGCCAATCCAATGA	Brunello	4.9922	2.58039	19.5708	6.21E-05	0.0112127
MALSU1	NA	CCCACTAATGTGGCGCAGGG	Brunello	5.41541	1.78177	19.5327	6.30E-05	0.0113406
NELFCD	NA	TTGCTGCGTACGCCAAGATG	Brunello	4.54775	2.38223	19.4963	6.38E-05	0.0114631
MRPL48	NA	GACTGCATATGATATGACCC	Brunello	5.34926	2.3941	19.4805	6.42E-05	0.0114751
SRP54	NA	AACATCTGCTTCCAACAAAG	Brunello	-6.07363	2.24757	19.4798	6.42E-05	0.0114751
ATR	NA	CTGTGTGAGATGGTCAAGCA	Brunello	4.44739	2.8241	19.4049	6.60E-05	0.0117629
RRAGA	NA	GCTGAACGTTGGGAATCAGC	Brunello	3.01179	3.36106	19.3726	6.68E-05	0.0118469
MRPL50	NA	CTTTAGACGACTATCTTCCA	Brunello	4.13267	2.54396	19.3718	6.68E-05	0.0118469
GNB1L	NA	GCGGAGAGCGGTTACCACCC	Brunello	-5.56915	2.61379	19.3543	6.72E-05	0.0118879
PSMA7	NA	AAAGTCGAAACCCACGATGA	Brunello	-4.92357	2.32143	19.349	6.74E-05	0.0118879
DKC1	NA	CATCATGCATTGTCACCATG	Brunello	3.43317	3.36446	19.3147	6.82E-05	0.0120077
ABCD2	NA	CCTTATTGCACTGTTGACGA	Brunello	-1.90233	5.02647	19.2763	6.92E-05	0.0121475
NPIPA1	NA	TCCAACCGCCGTAGACAGGA	Brunello	6.34921	1.46963	19.2635	6.95E-05	0.0121656
MED4	NA	AACAGCTGTTTACCAAGCGA	Brunello	4.72266	2.90866	19.2532	6.98E-05	0.0121656
KATNB1	NA	TCACACGGGGCCTGTCAACG	Brunello	4.92822	2.44729	19.2513	6.98E-05	0.0121656
RECQL4	NA	CCTGCCACCGTGTCTCAAGG	Brunello	3.27664	3.09818	19.2458	6.99E-05	0.0121656
ZCRB1	NA	CTCTGCACAAAACTGTACCA	Brunello	4.03279	2.6437	19.2063	7.10E-05	0.0122964
SNAPC5	NA	CGACCAGCTGAACCGCCTCA	Brunello	2.38871	4.04848	19.2034	7.10E-05	0.0122964
POP7	NA	GCAGCGCGATGTTGATGGCG	Brunello	3.908	2.95071	19.1926	7.13E-05	0.0123154
RPL7L1	NA	TGGAACCTTATGTGACCTGG	Brunello	5.91335	1.74505	19.1855	7.15E-05	0.0123184
PGK1	NA	TAAGGTGCTCAACAACATGG	Brunello	2.20452	4.34881	19.1534	7.23E-05	0.0123932
OR2L5	NA	TGACTAAGCAGGAAATACAT	Brunello	4.73468	2.2513	19.1448	7.26E-05	0.0123932
WDR24	NA	GCACAGCTCAGGTTAAGCGA	Brunello	4.45308	2.44587	19.1381	7.27E-05	0.0123932
GPS1	NA	CGTGCAGAGAACCTTTAACG	Brunello	-6.65745	2.13182	19.1372	7.28E-05	0.0123932
VPS39	NA	TCTGATTGACTACCTGACAC	Brunello	4.89213	2.0619	19.1365	7.28E-05	0.0123932
COX11	NA	ATAGAGCCGATAAAGGGGTA	Brunello	6.26726	1.76398	19.1076	7.36E-05	0.0124735
STK11	NA	GTTGCGAAGGATCCCCAACG	Brunello	1.95696	4.91798	19.1057	7.36E-05	0.0124735
RALA	NA	GAAGAAGGTAGTGCTAGATG	Brunello	4.50952	2.71882	19.0896	7.40E-05	0.0124735
SRSF10	NA	TTCTACACTCGCCGTCCAAG	Brunello	3.08855	3.53638	19.0886	7.41E-05	0.0124735
BUB3	NA	GGGATCAGACAGTTAAACTG	Brunello	4.26763	2.52304	19.087	7.41E-05	0.0124735
THOC3	NA	TGGGCGTTGATGGACTGCAC	Brunello	4.98372	2.20733	19.0703	7.46E-05	0.0125089
MRPS24	NA	ATCCTCCACCGTTCGCTCTG	Brunello	2.0747	4.40127	19.0666	7.47E-05	0.0125089
GNL3	NA	ACTTCGCAGAGCAAGCGCAG	Brunello	5.79386	1.7224	19.0443	7.53E-05	0.0125823
DNM2	NA	TCAATCGCATCTTCCACGAG	Brunello	-5.79804	2.24903	19.0328	7.56E-05	0.0126061
CDK13	NA	TAGTCGGCCGTATACTAACA	Brunello	3.3646	3.13138	18.9641	7.75E-05	0.0128981
SNRNP40	NA	AGCATCCACAGATAAAACCG	Brunello	5.68815	1.84022	18.9547	7.78E-05	0.0129125
PFN1	NA	GAAAACGTTCGTCAACATCA	Brunello	3.14487	3.26881	18.9187	7.88E-05	0.0130547
PDPK1	NA	GTTCTTCGAGTCCGTCACGT	Brunello	5.99974	1.75048	18.8839	7.98E-05	0.0131922
U2AF1	NA	AAACAAACCTGGCTAAACGT	Brunello	4.21962	2.70838	18.872	8.02E-05	0.0132197
BRD7	NA	AGGCAAGTCTAATCTCACAG	Brunello	2.44124	3.93393	18.8549	8.07E-05	0.0132728
CTSG	NA	ATGGTCCGCTGATTATATTG	Brunello	2.50116	3.91429	18.8356	8.13E-05	0.0133197
CCNK	NA	TGAACCGAGCGCCCTCTCGG	Brunello	5.55808	1.77439	18.827	8.15E-05	0.0133197
UPF2	NA	GGACTAATTATCTCACTAGG	Brunello	3.94261	2.91992	18.8269	8.15E-05	0.0133197
MYEF2	NA	AGTTGGTGAGGTTACATACG	Brunello	5.56749	1.8454	18.8121	8.20E-05	0.0133623
HOXB13	NA	ACGTCCAGGTAACTGGCCAT	Brunello	2.91755	4.07491	18.7982	8.24E-05	0.01338
ELP6	NA	CTTTAGTTCCCAGCACACGG	Brunello	6.5297	1.20089	18.7963	8.25E-05	0.01338
DNAJC2	NA	AAAACTTCGAAACTCATGCA	Brunello	3.64693	2.87969	18.7804	8.29E-05	0.0134065
GLRX3	NA	GTGCCCAGAAATGGACCACA	Brunello	2.42803	3.9276	18.7787	8.30E-05	0.0134065
LSM10	NA	CCAGGGCCGGGTAACCACTG	Brunello	5.37009	1.96281	18.7562	8.37E-05	0.0134879
CRCT1	NA	TGGGAAGCAGCAGCAACTGG	Brunello	1.71387	5.94538	18.7415	8.41E-05	0.0135053
AARS	NA	TCAGAATGTGCGTAGCTGTG	Brunello	3.07708	3.92611	18.7407	8.42E-05	0.0135053
HAUS1	NA	GCAAGTGAATACGAGTCAGA	Brunello	5.65714	2.63875	18.7315	8.44E-05	0.0135211
WARS2	NA	ACTACCAAGCAGAAGCACGA	Brunello	2.05096	4.43912	18.6959	8.56E-05	0.0136693
TSC1	NA	GTGACATCGGCTGAACGATG	Brunello	4.10714	2.5791	18.684	8.59E-05	0.0136916
TTC14	NA	TGGAGATACCTAGTATGGAT	Brunello	2.35055	4.3257	18.6796	8.61E-05	0.0136916
COX15	NA	AATGCCAATCTACCATCGAG	Brunello	3.17877	3.2874	18.6544	8.69E-05	0.0137889
SMIM23	NA	AGCAATGCCAACAGCGTCTA	Brunello	-2.59624	4.64027	18.6127	8.82E-05	0.013972
SNX17	NA	GCTAACTTCAGATCAGACTG	Brunello	2.1092	4.60427	18.5967	8.87E-05	0.0140244
TRAPPC11	NA	TTCATAGAACACAACCACCA	Brunello	4.93577	3.05699	18.4948	9.21E-05	0.0145303
BLOC1S3	NA	CGGAACCGACGGCCGCGCCG	Brunello	3.11975	3.78751	18.4489	9.37E-05	0.0147459
TUBE1	NA	TTTATAATACATTCCATGGG	Brunello	5.57323	1.80411	18.4433	9.39E-05	0.0147459
PSMA6	NA	GCATACTTACAACAACCAAG	Brunello	6.09213	1.40193	18.4128	9.50E-05	0.0148811
KTI12	NA	CGTCCACCACGTACACCGCG	Brunello	3.67402	2.96086	18.3787	9.62E-05	0.0150094
MRPL20	NA	GGAGGTGCTGAAGCACGCCA	Brunello	6.05792	1.43363	18.377	9.63E-05	0.0150094
CCT2	NA	CAACCCGCTATGATGGTCTG	Brunello	5.00267	2.57987	18.3721	9.64E-05	0.0150094
PPP2R4	NA	TGTGCCGTAGTCAATGCGCG	Brunello	3.99946	2.66727	18.3546	9.71E-05	0.0150747
CIZ1	NA	TCGGCCTGTGGCCTAGATGT	Brunello	3.21642	3.1628	18.3225	9.82E-05	0.0151902
SPATA31A1	NA	AGGAGTCGGAAAGGAACTTG	Brunello	6.08025	1.77228	18.3225	9.82E-05	0.0151902
IGBP1	NA	AAAGACAGGCTAAAATACAG	Brunello	5.88142	2.10199	18.3123	9.86E-05	0.0152155
ATP5C1	NA	TATTTCGAACTTGAATCCTG	Brunello	4.29897	2.57016	18.2851	9.96E-05	0.0153371
CHD1	NA	ATGCCCAATTTAGACCTCCA	Brunello	1.6968	5.82147	18.2541	0.000100745	0.0154585
NCAPG	NA	AAAAATTGTAGGGCGCACCA	Brunello	4.4069	2.45931	18.2498	0.000100905	0.0154585
EHMT2	NA	CAAGAGGTGACCATCCCCCG	Brunello	2.44135	4.09674	18.2422	0.00010119	0.0154585
RANGAP1	NA	CAGAATGGGATCAACCACCC	Brunello	2.96778	3.33166	18.2356	0.000101439	0.0154585
BUB3	NA	GTATTCAACACATCTGATAG	Brunello	5.37401	1.90828	18.2354	0.000101444	0.0154585
XRCC3	NA	TCAGCAAGTGCCAGACCTCG	Brunello	6.43788	1.854	18.2156	0.000102195	0.0155403
MCM7	NA	ACCAGCACCGTGATACTACG	Brunello	2.98562	3.45877	18.1859	0.000103328	0.0156797
REXO2	NA	AGGAGTCTGCTGTCGTACAA	Brunello	3.04436	3.43227	18.1553	0.000104512	0.0158016
TIPRL	NA	CATCCGCCGACTTCATGATG	Brunello	4.41693	2.37389	18.146	0.000104874	0.0158016
DDX39B	NA	CCTGCCAAGAAGGATGTCAA	Brunello	2.75005	3.49403	18.1419	0.000105035	0.0158016
GEMIN8	NA	TGGATCCTACTGCTGTAACG	Brunello	2.08947	4.25973	18.1379	0.000105191	0.0158016
FARS2	NA	TAAACAAGAGACACACACCA	Brunello	4.69399	2.14206	18.1371	0.000105221	0.0158016
MVK	NA	TGCTGCCAGACACACCGAGT	Brunello	3.48095	3.20454	18.1053	0.000106475	0.0159569
ORAOV1	NA	CATGGGGAAGGGTATCGGGA	Brunello	-6.10479	2.12269	18.0927	0.000106975	0.0159989
PSMC6	NA	CAGAATAAGAAACATTCCCA	Brunello	5.75209	1.64651	18.0704	0.000107868	0.0160991
MCRS1	NA	GATGACAGGATCGTAGAGCA	Brunello	5.54828	1.9033	18.0494	0.000108716	0.0161925
RPUSD4	NA	CGGCTGGACAAGGAAACCAC	Brunello	3.2639	3.39219	18.0285	0.000109567	0.016231
CXorf56	NA	TGCTCCTGTTACCTTCATTG	Brunello	2.49889	3.76465	18.0265	0.000109646	0.016231
RPS18	NA	AGACATTGACCTCACCAAGA	Brunello	6.14047	1.69374	18.0218	0.000109839	0.016231
PSMD14	NA	AGCCTTGTCGGAGAGAGCTG	Brunello	6.48564	2.0346	18.0186	0.00010997	0.016231
VHL	NA	CATACGGGCAGCACGACGCG	Brunello	3.1138	3.38863	18.0156	0.000110093	0.016231
CPSF6	NA	ATATATTGGAAATCTAACAT	Brunello	5.52047	1.60461	17.9963	0.000110889	0.0162926
DRAP1	NA	GACGGACGAAGAGATTGGGA	Brunello	5.57542	1.89044	17.9927	0.000111036	0.0162926
TTC14	NA	TCCTGGATTAACAAATCCCA	Brunello	1.7838	4.92026	17.9891	0.000111186	0.0162926
HUWE1	NA	TGGTATGACGAAGGGTACAG	Brunello	6.23418	1.29912	17.9827	0.000111454	0.016299
SNAPC2	NA	CATCTGCCTCACCTCTATGG	Brunello	4.43521	2.29665	17.9717	0.00011191	0.0163328
NOL6	NA	TACCCCCCGCTATAACACAT	Brunello	5.2393	1.81971	17.9594	0.000112428	0.0163754
SNRPB	NA	AGCATATTGATTACAGGATG	Brunello	4.10753	2.42852	17.9507	0.000112794	0.0163958
PUS1	NA	ACTGCGAGGAACCCTTTGTG	Brunello	2.13519	4.22254	17.9362	0.000113407	0.0164253
TAF6L	NA	GCAGACGAACTCCAAGATTG	Brunello	3.6619	2.94873	17.9351	0.00011345	0.0164253
DAD1	NA	CGGGCTTCATCTCTTGTGTG	Brunello	5.84043	1.7338	17.9166	0.000114239	0.0165066
TFRC	NA	CAGGAACCGAGTCTCCAGTG	Brunello	5.21935	1.80289	17.8951	0.000115158	0.0166063
EHMT2	NA	CTCCAGGTGGTTGTTCACCA	Brunello	3.67756	3.03545	17.8868	0.000115519	0.0166253
ELP3	NA	TATTCCACCCAGTCTTACAC	Brunello	6.78723	2.08281	17.8635	0.000116527	0.0167372
DUT	NA	ACTCTTCCATAACACCCAGA	Brunello	4.31133	2.48784	17.8575	0.000116789	0.0167416
XPO5	NA	AGAGACATTAGTAAGGACGC	Brunello	2.70366	3.80565	17.8297	0.000118012	0.0168328
FBL	NA	TAATGAGGTCACGGCCAGAG	Brunello	5.50575	1.66197	17.8277	0.000118098	0.0168328
FAM43B	NA	GGCTGCATGCGGATGCCGTG	Brunello	-2.49244	5.72735	17.8214	0.000118379	0.0168328
COX16	NA	TAGAGTCGGAATATGAGGTA	Brunello	4.47762	2.24498	17.8208	0.000118405	0.0168328
RPS11	NA	CCGATGTTCTTGTAGTACCG	Brunello	5.9292	1.90662	17.8167	0.000118585	0.0168328
PSMB1	NA	TCTGATACTCGATTGAGTGA	Brunello	5.36248	1.65131	17.8092	0.000118922	0.0168476
CNOT11	NA	AGGTACCTGAGAGCGGAGGG	Brunello	2.06204	4.48891	17.7924	0.00011967	0.0169206
ATXN7L3	NA	GCAGCCGAATCGCCAACCGC	Brunello	4.33953	2.36155	17.7791	0.00012027	0.0169723
TSC22D2	NA	CCCGGACGAGTCACGCACAG	Brunello	2.85953	3.45699	17.718	0.000123054	0.0173111
MRPL40	NA	AAGACAACAATGACGCTCGC	Brunello	3.14549	3.0403	17.716	0.000123148	0.0173111
KRT31	NA	CACCCGATTCAGGTCCACAG	Brunello	2.59956	3.66632	17.7015	0.00012382	0.0173719
MTBP	NA	TGACTCAAAGGAATTATGGA	Brunello	5.72415	2.08502	17.6912	0.000124298	0.0173736
PBRM1	NA	CAAATCCCAGAGTTTGCAAG	Brunello	3.92331	2.5579	17.6909	0.000124311	0.0173736
C12orf66	NA	GCAATGAAGTATAGATGGTG	Brunello	2.39139	4.15626	17.6852	0.000124579	0.0173776
GSK3B	NA	CAGTATCAGGATCCAACAAG	Brunello	1.89052	4.73109	17.6715	0.00012522	0.0174334
HORMAD1	NA	TCCTGTATCACGTATTTGAG	Brunello	-1.9777	4.71484	17.6635	0.000125597	0.0174525
SNAPC5	NA	CCGGCTTCAGGAACTGCGCA	Brunello	5.7362	1.49931	17.604	0.000128435	0.0177551
HYOU1	NA	AGATTTGACCGTACCCTGGG	Brunello	5.57728	1.63146	17.6035	0.000128458	0.0177551
BRF2	NA	GCTGTCTCGAACAATGCAGT	Brunello	5.94305	1.39051	17.6019	0.000128535	0.0177551
MRPS9	NA	GTTTCTCAAACAAACCACTT	Brunello	3.02827	3.21885	17.5926	0.000128985	0.0177551
TAF2	NA	CAGAGTATGAATCAACACAA	Brunello	5.50986	1.73053	17.5923	0.000128999	0.0177551
DHX33	NA	GCGTGCAGGTAATCATTCTG	Brunello	2.33097	3.96869	17.5823	0.000129485	0.0177882
INTS1	NA	TGCCACACAGGTGTACATCG	Brunello	4.61143	2.08153	17.5674	0.000130215	0.0178331
COX5A	NA	ACCACCCGGGCCGACCCTCG	Brunello	1.97893	4.43581	17.5645	0.000130357	0.0178331
NELFCD	NA	AGATGATTGCACATACCACG	Brunello	4.01322	2.54326	17.5536	0.000130894	0.0178331
EXOC5	NA	TAATGGATGAAAGGATTCAG	Brunello	5.16482	1.85283	17.5521	0.000130967	0.0178331
ATP6V0C	NA	TCGGCCGCCATGGTCTTCAG	Brunello	3.50852	3.38881	17.5506	0.000131041	0.0178331
ATP5E	NA	GAGACAGGCTGGACTCAGGT	Brunello	4.71311	2.13463	17.5021	0.000133452	0.0181273
TRAPPC5	NA	GTGGAAGGCGCTCTTCGGCA	Brunello	6.57184	1.6124	17.4922	0.00013395	0.0181609
OR11H12	NA	ATCTCTCAGATGCCCTTCTG	Brunello	2.62607	3.86709	17.4694	0.000135108	0.0182837
PPP2CA	NA	AACGCATCACCATTCTTCGA	Brunello	2.8614	3.68235	17.4386	0.000136687	0.018406
FOXO3	NA	CCTGCCATATCAGTCAGCCG	Brunello	2.75125	3.82434	17.4371	0.000136762	0.018406
RPL9	NA	TCTAGTCGACATTACTCTGA	Brunello	4.71235	2.09048	17.4369	0.000136773	0.018406
RNPC3	NA	TTTGCTAGGATTGTGCTGGA	Brunello	-7.02313	2.71133	17.5801	0.000137378	0.0184531
UBL5	NA	CAGCCCAAACTGGTACCCGT	Brunello	5.55547	1.92619	17.4162	0.000137845	0.0184817
EIF3D	NA	GACCTACCGGTACGCAACAG	Brunello	6.54646	1.20682	17.4086	0.00013824	0.0185005
RPL35A	NA	GTGTCTTAGGCTGTGGTCCA	Brunello	3.9219	2.68092	17.3813	0.00013967	0.0186302
ALG13	NA	AAGTGCGTGTTTGTTACCGT	Brunello	4.75128	2.02095	17.3799	0.000139747	0.0186302
ARMC7	NA	ACCAATAGCAAACTCCACCA	Brunello	3.84451	2.7514	17.3744	0.000140037	0.0186302
ATP1A1	NA	TGGTATTGTTGTCTACACTG	Brunello	6.15706	1.61175	17.3706	0.000140237	0.0186302
PSMG3	NA	TCACCACAAAAGTCCTTCTG	Brunello	4.28653	2.42268	17.3385	0.000141944	0.0188224
SMC2	NA	TCGCCAACTAAAACAGCAGT	Brunello	5.05464	2.29861	17.3302	0.000142392	0.0188452
DYNLRB1	NA	CATGAGGCTGGCATACTGGG	Brunello	5.9779	1.45038	17.3257	0.000142635	0.0188452
SLC25A26	NA	AGATGGAACTCGAATCAGGC	Brunello	4.32371	2.42442	17.3062	0.000143689	0.0189086
PCYT1A	NA	GGGATTATGATGTGTATGCG	Brunello	4.15354	2.56315	17.3051	0.000143746	0.0189086
PSMA5	NA	CTACAATGAGACAATGACAG	Brunello	4.15337	3.04016	17.3024	0.000143896	0.0189086
POLR3K	NA	GGGTGATGTTGTGCACGTAG	Brunello	3.41534	3.19847	17.2873	0.000144719	0.0189823
AMY2B	NA	GACTAGATGTAACAATGTTG	Brunello	3.40432	3.03332	17.2419	0.000147224	0.0192462
ZFX	NA	CATTTGCTGCTCGTGCACGG	Brunello	2.72814	3.52361	17.2412	0.000147262	0.0192462
HEATR1	NA	ATTGAACTGATGTTAGACAG	Brunello	3.68867	2.75513	17.2345	0.000147636	0.0192604
DOT1L	NA	GCAGCAGGTCTACAACCACT	Brunello	3.8727	2.5446	17.2201	0.000148443	0.0192971
PPIAL4E	NA	CGGTGACAAGTCCATCTATG	Brunello	6.00412	1.48268	17.22	0.000148449	0.0192971
EXOSC5	NA	GCTGATCAGGAACACGTGCG	Brunello	3.96996	2.80557	17.2117	0.000148919	0.0193236
LPCAT3	NA	CTGTTGACTACTTTGACGGA	Brunello	1.94259	4.39181	17.2038	0.000149361	0.0193462
MRTO4	NA	ATCAGATGGGCTCCGACCCA	Brunello	3.11254	3.22562	17.1982	0.000149681	0.0193531
IMP4	NA	CACAGCGTGAAGTAGGCAGT	Brunello	4.91627	2.09897	17.1865	0.000150346	0.0194045
RIOK1	NA	TAGGAAAATGGTGAAAACTT	Brunello	5.92412	1.45092	17.1377	0.000153149	0.0197312
TRIT1	NA	TCTTGTGACCAATTACACAG	Brunello	4.83444	1.87403	17.0625	0.000157586	0.0202472
RSL1D1	NA	ATCCCAATTGCTGACAAACG	Brunello	3.89842	2.44144	17.0603	0.000157712	0.0202472
POLR3E	NA	AAAAGGCATGACCTTCACTG	Brunello	5.74934	1.99592	17.0411	0.000158871	0.0203599
MRPL19	NA	CTGCAGGCGATAGAGGCCGG	Brunello	5.38469	1.50296	17.0225	0.000159997	0.020468
DDX54	NA	CCACGCCGAGTACCTCACTG	Brunello	4.86668	2.11395	17.0112	0.000160685	0.0205198
MED28	NA	TCCACCAAAGTACTGCTGGA	Brunello	2.40967	4.00631	17.0007	0.000161329	0.0205659
BCCIP	NA	TTGAATTTGTTCAACACACT	Brunello	-2.86282	3.31889	16.9958	0.000161629	0.020568
NPB	NA	GCGCTCCCAGCCCTACAGAG	Brunello	-3.08735	3.44523	16.9652	0.000163518	0.020772
MRPL9	NA	TCACTGAGACCAGGTCACCC	Brunello	4.28059	2.35304	16.9601	0.000163835	0.020774
PPTC7	NA	CAAGAAGGGCGCGTGCTACG	Brunello	5.27459	1.67347	16.9558	0.000164107	0.020774
NCOR1	NA	ATATGCCGAGCATTACCCAG	Brunello	2.28216	3.88753	16.9433	0.000164885	0.0208274
EIF2B5	NA	TCCCGGCACAACATCTACCG	Brunello	7.10924	1.75216	16.9399	0.000165103	0.0208274
CDC5L	NA	ATCCAGAAACAAAACCAGCG	Brunello	4.83886	2.67687	16.9196	0.000166381	0.0209521
SMC3	NA	TAGCAGGCAATAGTGAACAA	Brunello	5.75815	1.46604	16.9135	0.00016677	0.0209648
BGLAP	NA	CTGGCCAGCGATGCAAAGTG	Brunello	-1.99024	5.00185	16.8756	0.000169191	0.0212323
LCMT1	NA	GTCCGCAAACCTCCTGAAGT	Brunello	2.62243	3.99222	16.8625	0.000170041	0.0213021
UROS	NA	TTCTCATCCTGAAGATTACG	Brunello	4.21464	2.41659	16.8483	0.00017096	0.0213803
UROS	NA	TATCAGACAGTTGCACACCC	Brunello	2.421	3.71073	16.838	0.000171637	0.0214203
AASDHPPT	NA	CCCGAGGAGAAGGAGCGCAT	Brunello	7.00148	1.09627	16.8344	0.00017187	0.0214203
DNTTIP1	NA	GGTCCCTACTCACACCATGC	Brunello	2.08664	4.72425	16.7762	0.000175728	0.0218636
ZNF596	NA	CCACATAGATGACATCCGTG	Brunello	2.14584	4.26681	16.7658	0.000176427	0.0219129
RPL23A	NA	TAAAGCTGAAGCCAAAGCGA	Brunello	5.95618	1.81208	16.7468	0.000177714	0.0220019
PHB	NA	CCAGTCATCACTGGTAGCAA	Brunello	3.77251	2.8863	16.7462	0.00017775	0.0220019
MCAT	NA	AGTTGGACACTTCACATACG	Brunello	2.80565	3.39294	16.7417	0.000178059	0.0220026
MRPL18	NA	TCTGTAGCCAGGAAAGAGCG	Brunello	4.55443	2.00281	16.7052	0.00018056	0.0222736
TRUB2	NA	TCGCGGTCTATAAGCCCCCG	Brunello	4.94141	2.05789	16.6992	0.000180973	0.0222868
ADH5	NA	TCAGGGTATAGGCATCGGTG	Brunello	-3.67726	2.9072	16.6918	0.00018149	0.0223125
CDK12	NA	CTAGCAGTCCCATTAAGTCA	Brunello	5.17447	1.85633	16.6871	0.000181812	0.0223143
BUB3	NA	CGGCTCAAGTACCAGCACAC	Brunello	3.77313	3.01619	16.6571	0.00018391	0.0225337
PELP1	NA	GTGTGGGCCTCTCATCAAGG	Brunello	4.60574	1.98901	16.6404	0.000185087	0.0226283
GTF2H4	NA	CTCCCTTGACAAGTACGCCG	Brunello	5.9083	1.22521	16.6374	0.000185307	0.0226283
KIF18A	NA	TGTGTCATCGTAGAATACAG	Brunello	-3.54838	2.8148	16.5811	0.000189341	0.0230581
TCEB1	NA	AGGTCCTTCACAGCCACCAT	Brunello	3.98115	2.68217	16.5794	0.000189462	0.0230581
TMEM242	NA	ACGGCTGCATTACCGGAAAG	Brunello	2.42373	3.8652	16.5411	0.000192266	0.0233601
ATPAF2	NA	ACAATGAATTAGCTACAGGG	Brunello	2.8548	3.41575	16.524	0.000193528	0.0234742
GPR171	NA	TACAGAAGAATACGAATCAC	Brunello	-2.8492	3.36545	16.5085	0.000194685	0.0235751
NOP56	NA	TTACCTGACACGCATAGAGA	Brunello	4.79224	2.7956	16.4945	0.000195735	0.0236627
WDR77	NA	GTGGTACTGAGTTCATACCG	Brunello	4.73599	1.98844	16.4798	0.00019684	0.0237567
HAUS4	NA	TCCCCGCCAACCTCTGAGAG	Brunello	5.86051	1.31848	16.4469	0.000199347	0.0240193
AMD1	NA	ATCTTCGCACTATCCCAAGG	Brunello	2.06379	4.32338	16.3999	0.000202978	0.0244163
TRIAP1	NA	TTCGCCGAGAAATTTCTCAA	Brunello	4.56603	2.33711	16.3698	0.000205344	0.02466
GTF2B	NA	AGTTGTAATCAAATCCACAC	Brunello	5.07777	1.69459	16.2864	0.00021204	0.025422
RAD17	NA	AAAACTTAGTTTCAACCCTG	Brunello	3.72846	2.61073	16.2796	0.000212603	0.0254474
MAD2L1	NA	ACTCGAGTAAAGGTTTCAGA	Brunello	4.27951	2.69035	16.2518	0.000214886	0.0256783
ORC3	NA	TCCTAAAAGATGGTAGACGT	Brunello	3.82337	2.36657	16.2315	0.000216577	0.0258379
TSPY4	NA	AGCGGGAAAAGATGGAGCGG	Brunello	3.534	2.79242	16.197	0.000219481	0.0261413
ANAPC15	NA	ACAGAGTCTCAGTCACACGA	Brunello	3.92672	2.44475	16.1866	0.000220366	0.0262037
AMD1	NA	AATTCCGGTGTGGGTACCCT	Brunello	2.6968	3.55438	16.159	0.000222721	0.0263995
USO1	NA	GCTGGCCAGTTATTATGTGG	Brunello	6.36236	1.83368	16.1588	0.000222741	0.0263995
LSM7	NA	GTACATCGACAAGACGATCC	Brunello	4.33276	2.7375	16.1435	0.000224065	0.0265131
TMEM125	NA	TGCTCTGCCAGCATGTCCGG	Brunello	-3.1498	3.12269	16.13	0.000225232	0.0265781
WFIKKN1	NA	CCTCGGCGTCCATATAGCAG	Brunello	1.86008	4.51417	16.1247	0.000225698	0.0265781
TAF6	NA	GGCGTAGTCAATGTCACTGG	Brunello	5.07649	1.56364	16.1245	0.000225714	0.0265781
RUVBL1	NA	ACTTGGATGTGGCTAATGCG	Brunello	6.87621	1.53559	16.0952	0.000228283	0.0267955
EFTUD2	NA	AGCCACATGCCCTTACATCA	Brunello	3.35488	2.94023	16.0923	0.00022854	0.0267955
UMPS	NA	GAAGCTTCGATGCAACTGGG	Brunello	3.20851	3.20967	16.0836	0.000229316	0.0267955
TXN2	NA	ACCTGACTTTCAAGACCGAG	Brunello	2.75531	3.68973	16.0835	0.000229323	0.0267955
YARS2	NA	GGGCCACAACGTGATCGCGC	Brunello	5.97983	1.50306	16.0825	0.000229407	0.0267955
FAU	NA	CCAGGAGCTACACACCTTCG	Brunello	5.31311	1.72618	16.0608	0.00023134	0.0269779
RNASEH2A	NA	AGCACTAACCACCGGGTAGA	Brunello	2.44474	3.76269	16.0509	0.000232233	0.026998
ANAPC1	NA	GTCCCAGCTCCAGTTACGGT	Brunello	3.85449	2.72791	16.0437	0.000232881	0.026998
SRSF1	NA	CGGGTCCTCGAACTCAACGA	Brunello	5.94111	2.23756	16.0427	0.00023297	0.026998
CNOT1	NA	TTTCTTAAGACGCTGCGCAG	Brunello	4.30416	2.14278	16.0397	0.000233245	0.026998
ITFG2	NA	GTCATGCTGATCAGCGACAT	Brunello	2.69944	3.71043	16.0382	0.000233374	0.026998
SMG7	NA	TACTCAGGTACACATGACCG	Brunello	4.25961	3.21936	16.0143	0.000235551	0.0271874
COQ7	NA	AACCCCAGCACGTTCCACAA	Brunello	1.72999	4.7906	16.012	0.000235761	0.0271874
MBTPS1	NA	AGAACTCTCTTGCTTCGCGG	Brunello	3.59519	2.62811	15.9997	0.00023688	0.0272732
AGPAT5	NA	CTTCTTCGAGAATTACACCG	Brunello	4.2588	2.16246	15.9843	0.000238297	0.0273836
ABCE1	NA	AGTTGTCCTGTAGTTCGAAT	Brunello	4.74443	1.94645	15.9811	0.000238594	0.0273836
MAD2L2	NA	TATACTGATTCAGCTCCGGG	Brunello	4.29456	2.16241	15.9666	0.000239941	0.0274775
GTF2E2	NA	CTGATCTAAGAGCCTAAGTA	Brunello	4.02911	2.51535	15.9641	0.00024017	0.0274775
NFYC	NA	ACACAGAAGATAACAAGCGC	Brunello	3.95087	3.15471	15.9525	0.000241259	0.0275586
PCDHB10	NA	GACAACGATGCGTACAGTAG	Brunello	-1.83313	4.67042	15.943	0.00024215	0.0276169
CDKN1B	NA	GGGCAAGTACGAGTGGCAAG	Brunello	1.68888	5.60006	15.9338	0.000243016	0.0276721
PPP1R8	NA	GTTCCTGAATCGACCAACTG	Brunello	3.96931	2.33245	15.9201	0.000244314	0.0277763
SKP2	NA	CTGAGACAGTATGCCGTGGA	Brunello	3.23766	2.89547	15.9024	0.000245995	0.0279237
GEMIN8	NA	AGTACTTTGCAGAGACCGAG	Brunello	2.21267	4.18162	15.8941	0.000246787	0.0279699
COX11	NA	GACAGCGGCCACGTAAGTGA	Brunello	3.61948	3.08853	15.8683	0.000249268	0.0281693
TBCE	NA	GAAGACGCTGAACAAATGTG	Brunello	6.23781	1.85165	15.8678	0.000249324	0.0281693
EIF4E	NA	AAACTTGGCAAGCAAACCTG	Brunello	3.16932	3.11725	15.8541	0.000250647	0.0282748
N6AMT1	NA	CAGCGACGTGTACGAGCCCG	Brunello	5.57965	1.4825	15.8399	0.000252036	0.0283674
DDOST	NA	AGGCAACTATGAACTAGCTG	Brunello	2.39561	3.80512	15.8377	0.000252251	0.0283674
MAP2K7	NA	CTTAACGGCAATGACGTGGC	Brunello	1.66966	4.99909	15.8327	0.000252744	0.028379
EIF1AD	NA	AAGAACATCTGGATCAAGAG	Brunello	4.19652	2.45834	15.8237	0.000253634	0.0284348
DDIT4	NA	CGGGCAACGACACCCCATCC	Brunello	2.18629	3.9991	15.8068	0.000255304	0.0285779
HSPA14	NA	AAGTGTATAGAAGCAATCAG	Brunello	4.04637	2.39387	15.794	0.000256577	0.0286428
ASCC3	NA	TCTTCTACCCAAATCCACCA	Brunello	2.77796	3.57266	15.793	0.000256674	0.0286428
AMD1	NA	CCCACAAGGATTGAACATTG	Brunello	2.71355	3.70595	15.7795	0.00025803	0.02875
POU2F1	NA	GTGATGTTGGGCTCGCTATG	Brunello	3.07546	2.96205	15.7604	0.000259953	0.0289198
SPC24	NA	CGGCTGCTGGAAACGCAAGA	Brunello	4.75046	2.35457	15.748	0.00026121	0.0289653
HIVEP3	NA	AGAGATGGCCCAATCATCAG	Brunello	-3.24752	2.91164	15.7448	0.000261536	0.0289653
LSM10	NA	GTCACCTACACGGACCGTTG	Brunello	4.41645	2.13295	15.7446	0.00026156	0.0289653
MRPL43	NA	CTTCGCCCGACGGAATCCAG	Brunello	5.15766	2.08034	15.7395	0.000262075	0.028978
CLTC	NA	GTACTCCAGACACTATCCGT	Brunello	5.93691	1.78748	15.7243	0.000263633	0.0290632
WBSCR16	NA	GGCCAGGCAGCAATCACCGT	Brunello	4.72027	1.99589	15.7242	0.000263647	0.0290632
USE1	NA	CCAGTACGTGGGAGCCCTAG	Brunello	2.80437	3.2446	15.7062	0.000265506	0.0292237
DHX37	NA	TCTTTAAGCCTCCACCGGAG	Brunello	5.75262	1.14949	15.7008	0.000266061	0.0292405
TAMM41	NA	TTAACTAGGTGACTTTCGGA	Brunello	3.4007	2.96228	15.6918	0.000266997	0.0292804
KIAA0195	NA	TCAACCTTGTGCTCATCGGG	Brunello	1.9437	4.32386	15.6862	0.000267582	0.0292804
SMARCD1	NA	TTTGTCCAGTTCAATCACCA	Brunello	2.73173	3.29041	15.6857	0.000267635	0.0292804
C10orf2	NA	CCTACCCTTACTCTACCCCG	Brunello	5.24338	1.45325	15.6635	0.000269956	0.0294899
WDHD1	NA	GTGATGGATCTGTCAGAGTG	Brunello	5.1722	1.71556	15.6532	0.000271042	0.0295639
RBMX	NA	AAATATGGACGAATAGTGGA	Brunello	4.80403	1.75781	15.6475	0.000271652	0.0295858
POLR1E	NA	ATGAGCTCGAAATTTGATGA	Brunello	4.27057	2.22341	15.6436	0.000272058	0.0295858
NDUFA2	NA	ATTCGCGGATTAGGATGGGT	Brunello	3.665	2.81864	15.6171	0.000274894	0.0298495
ZRSR2	NA	ACAGTTCCTAGACTTCTATG	Brunello	2.70063	3.95633	15.6006	0.000276664	0.0299968
CUL4A	NA	TATGCTCACAGCAAAGCATG	Brunello	-2.68159	3.6613	15.5855	0.000278304	0.0300915
SNAPC4	NA	TCAAGCTGTTGCCAAATACG	Brunello	5.7328	1.24856	15.5809	0.000278807	0.0300915
DNMT1	NA	GCTCTACTGGAGCGACGAGG	Brunello	5.23396	1.58613	15.5747	0.00027948	0.0300915
WDR92	NA	AAGGCCAAACCTATTAAATG	Brunello	2.64704	3.6439	15.5731	0.000279659	0.0300915
ARHGDIG	NA	TCCAACACCTCGTCCACTGC	Brunello	-2.41814	4.07183	15.5729	0.000279678	0.0300915
POTEH	NA	ACTGCTTCGCCTGGTGCAGG	Brunello	3.44379	2.70691	15.5697	0.000280027	0.0300915
LETM1	NA	ATGGATCGACACCAAGATCG	Brunello	3.63863	2.77329	15.5659	0.000280449	0.0300922
LYVE1	NA	CAGTGACAGTACCTACTCGG	Brunello	-2.24648	4.30337	15.5578	0.000281334	0.0301315
MRPS12	NA	GGATGAAGCAGACGGCCTCG	Brunello	4.99092	2.09392	15.555	0.000281646	0.0301315
CTU1	NA	GCCACCGATGCCCTCATCGA	Brunello	3.17485	3.00489	15.5485	0.000282361	0.0301636
BECN1	NA	CTGTGCATTCCTCACAGAGT	Brunello	2.90219	3.17558	15.5303	0.000284368	0.0302945
ZNF646	NA	GTCGTGCTTACCGCCACCGG	Brunello	-4.51422	2.31437	15.5284	0.000284584	0.0302945
BRD9	NA	CTTGACGGACAGTACCGCAG	Brunello	2.6985	3.37047	15.5261	0.00028484	0.0302945
NSA2	NA	GAAGAAGGCATGGAAGAGAA	Brunello	7.37116	1.03382	15.5124	0.000286376	0.0303708
MED25	NA	CAGATGTGAGCCAGGACCCG	Brunello	4.9587	1.54975	15.5122	0.000286395	0.0303708
EIF4A1	NA	AAGCACATCAGAAGGCATTG	Brunello	4.57036	2.14822	15.4993	0.000287847	0.0304089
INO80	NA	TTGCACCAGACTATATCCAA	Brunello	5.01156	1.55532	15.4977	0.000288027	0.0304089
CPSF1	NA	TGAGAGCCACGCCATACGGG	Brunello	4.74566	2.06376	15.4943	0.000288405	0.0304089
RBM19	NA	TGCAGGTGGGCGCTACATCG	Brunello	3.28477	2.90128	15.4941	0.000288431	0.0304089
TSC2	NA	TCCTTGCGATGTACTCGTCG	Brunello	1.96846	4.78797	15.4693	0.000291245	0.0306611
SRBD1	NA	TCTGGCCTTGCAAAGCTACG	Brunello	3.00356	2.98128	15.462	0.000292074	0.0307037
DBR1	NA	AGGCGGCAAACTTCACATGA	Brunello	-1.78585	4.9551	15.4438	0.000294172	0.0308661
STIL	NA	TTTCAGCGCTCAGTTCACAA	Brunello	3.77586	2.69826	15.4412	0.000294469	0.0308661
CYCS	NA	TCTTGTTTAGGCATCATCTG	Brunello	4.64763	2.23499	15.425	0.000296336	0.0310169
ATP5A1	NA	AAATTCGAGGAATGATACCG	Brunello	4.08156	2.26743	15.4015	0.000299087	0.031215
MRPS6	NA	CGCAGCTGTTGAAAGCATGG	Brunello	3.85414	2.70857	15.4015	0.000299089	0.031215
FBL	NA	ACCAGATCCACATCAAACCG	Brunello	4.12155	2.31391	15.3912	0.000300299	0.0312962
DPH3	NA	TTTATAATGAGAGAGCAGCT	Brunello	4.01228	2.45141	15.3761	0.000302075	0.0314022
NAA35	NA	TCAGATCCATGGACATAACA	Brunello	4.85248	1.75894	15.3752	0.000302181	0.0314022
KIAA0907	NA	CAGGTGCCAAAGTCTTCCTG	Brunello	2.04662	4.054	15.3714	0.000302635	0.0314043
RPA3	NA	TACGGGTTCCATCAACTCGA	Brunello	5.77319	1.33255	15.3493	0.000305268	0.0316056
C8orf76	NA	TTGGCGCAGTAGGACGCGGG	Brunello	-4.25901	2.09242	15.3478	0.000305446	0.0316056
YBEY	NA	GAGTGCAGAAATTTGACCTG	Brunello	3.30629	2.71181	15.3434	0.00030598	0.0316157
NOP2	NA	TCAGGCTCTAATCAATCGTG	Brunello	6.59944	0.98102	15.3263	0.000308044	0.0317838
ZNF217	NA	GGACACATAATGGCAAATCG	Brunello	5.71478	1.51132	15.3135	0.000309593	0.0318982
PWP2	NA	GCGCACTGTCTTGTCCCAGG	Brunello	4.27805	2.13124	15.3085	0.000310207	0.0319161
MRPL1	NA	AAAGCATATCCCTATATGGA	Brunello	3.83782	2.4976	15.2887	0.000312627	0.0321195
ERAL1	NA	CATTGACCACACCTTCAGTG	Brunello	3.79947	2.45743	15.2838	0.000313232	0.0321362
NBPF9	NA	AGTCGCTGAGGACTCACTGG	Brunello	5.97816	1.94423	15.2788	0.000313843	0.0321534
MVK	NA	CAAAGTCCCTCGCAATACCA	Brunello	4.63088	2.83199	15.2689	0.000315061	0.0322326
UBE2M	NA	TCCCAGGGCTTCTACAAGAG	Brunello	5.22395	1.66606	15.249	0.000317538	0.0324403
BORA	NA	TTATGAGACATACCTGAGAG	Brunello	4.12383	2.09107	15.2295	0.000319984	0.0326442
H3F3A	NA	AGAGGGCGCACTCTTGCGAG	Brunello	4.01561	2.34142	15.2044	0.000323164	0.0329202
PHB	NA	CCACAATGTCCTGCACTCCA	Brunello	4.34107	2.71397	15.2	0.000323725	0.0329202
DNLZ	NA	GGTTGTCAGCGATGATATGG	Brunello	6.41703	1.43091	15.1974	0.00032405	0.0329202
LSG1	NA	AACAGTTCTTGTGTATACCG	Brunello	5.9718	1.32103	15.1883	0.000325217	0.0329924
NAE1	NA	ATCATTATAAAAGAACATCC	Brunello	5.21219	1.4117	15.1798	0.000326305	0.0330566
ZNRD1	NA	ACGGTCACCTGTATTCGCTG	Brunello	3.8494	2.74246	15.1663	0.000328053	0.0331873
YTHDC1	NA	ATGAGTGCTAAAATGCTGGG	Brunello	4.78221	1.80361	15.1488	0.00033032	0.0333701
DCTN5	NA	GTTCTTCCCAACATGAACAT	Brunello	4.56059	2.02784	15.1165	0.000334548	0.0337503
SEC61A1	NA	AAGGCACATTGATGGAGCTA	Brunello	3.75243	2.60235	15.1098	0.000335436	0.0337929
IKBKG	NA	TGGGCGAAGAGTCTCCTCTG	Brunello	-1.72981	5.08338	15.0941	0.000337524	0.0339172
EED	NA	ACAAACACGCCAAATGCACC	Brunello	3.21898	2.99634	15.0915	0.000337861	0.0339172
RPL38	NA	CCTGCTCACAGCCCGACGAA	Brunello	5.18789	1.46179	15.0899	0.000338073	0.0339172
GTPBP1	NA	GCCACTTACCGGGACGGAGT	Brunello	3.10436	3.0367	15.0801	0.000339384	0.0340017
TOE1	NA	CCCAACCCCAAGGTGCATTG	Brunello	2.17938	4.20209	15.0253	0.000346816	0.0346983
DDX51	NA	TTGACAGCATGCATCAGTCC	Brunello	2.12677	4.13692	15.0176	0.000347862	0.0347551
GPC5	NA	TCTGATCAAAAGAACAACGG	Brunello	-3.37448	3.45928	15.0028	0.000349901	0.0349107
PGS1	NA	GGCAGATAAGAGTAGCCAAG	Brunello	3.59964	2.70477	14.9889	0.000351834	0.0350553
TSC1	NA	TCAAAAAGATGATCATACGG	Brunello	3.7321	2.41487	14.9533	0.000356819	0.0354511
LOC441155	NA	TGCGAATCACCAAAAGAACA	Brunello	2.09257	4.30694	14.9514	0.000357086	0.0354511
CDC37	NA	GCCCTCCATGTACTGGCGAT	Brunello	4.68372	1.82508	14.9501	0.000357273	0.0354511
COA7	NA	GGCCAGGGACTACTACACAA	Brunello	5.50092	1.55285	14.9387	0.000358896	0.0355635
CHP1	NA	AACTTGCCATCAACCCACTG	Brunello	2.26335	4.02426	14.9334	0.000359647	0.0355894
ANKRD11	NA	GTTCTTTATCAGACTCCACA	Brunello	2.17431	4.10264	14.921	0.00036142	0.0356923
UBL5	NA	CCCAGCACGGATGATACCAT	Brunello	5.04798	2.22881	14.9192	0.000361671	0.0356923
GINS1	NA	TGGACTCAGACAAGTTCTGG	Brunello	3.67906	2.60562	14.9069	0.000363433	0.0357873
CLASRP	NA	TTCCATCGGTTATACCTACG	Brunello	2.69624	3.33711	14.9056	0.00036362	0.0357873
TFRC	NA	AATTGGTGTGTTGATATACA	Brunello	3.21682	2.96689	14.8972	0.000364844	0.035859
BCL6	NA	CATCTGCAGGTACATAGCCG	Brunello	-1.89978	4.49437	14.887	0.00036632	0.0359141
DR1	NA	CAACGATGCTCGAGAGCTGG	Brunello	2.47274	3.53481	14.8835	0.000366827	0.0359141
PRPF31	NA	TTCAGTTCGTAGCCCACCTG	Brunello	2.02931	4.09258	14.883	0.00036689	0.0359141
PPP1R35	NA	TGAACGTGCCGCGCTCCAAG	Brunello	2.99557	3.10375	14.863	0.00036982	0.0360918
POLR1E	NA	AAGAGCTTCATACTCCGCAG	Brunello	4.51968	2.05912	14.8618	0.000369985	0.0360918
ACTRT3	NA	CACTGAGCAACATGATACCA	Brunello	-2.53112	3.72562	14.8602	0.000370222	0.0360918
TTF1	NA	CATTCCTAACATCAAGGACA	Brunello	4.60632	1.9674	14.8563	0.000370802	0.0360918
SLC25A26	NA	GGTATCCAAGGGTTGTATCG	Brunello	3.82318	3.02219	14.8536	0.000371193	0.0360918
ARL13B	NA	AAAACCTTACTATCTGACAC	Brunello	-1.82638	4.38345	14.8493	0.000371832	0.0361056
ALG13	NA	GTAAACGACTCAGTACTGAA	Brunello	5.17014	1.49738	14.8234	0.000375665	0.036429
NARS2	NA	TTCAGCCAAACTGAGCGTGC	Brunello	4.01856	2.33719	14.8058	0.000378293	0.0366084
USP17L24	NA	TCTGAGCTGCCTGGATATCC	Brunello	5.65853	1.74971	14.7987	0.000379369	0.0366084
AFG3L2	NA	GAATGAGACTCACTCTAGCA	Brunello	5.32493	1.19781	14.7976	0.000379528	0.0366084
DONSON	NA	GAAGGTACAACGGAGCTCAG	Brunello	5.9854	1.2469	14.7973	0.000379578	0.0366084
GPS1	NA	ATCAAAGAGAGCATCCGGCG	Brunello	6.27171	1.05707	14.7942	0.000380039	0.0366084
WSB1	NA	TATGATCTACCAAGTTAAGG	Brunello	-2.82376	3.23751	14.7875	0.000381049	0.0366101
ZNHIT3	NA	GTCTGCTTCCGGAAGCACAA	Brunello	3.36436	2.75216	14.7872	0.000381103	0.0366101
OGT	NA	GAAGAAGTTGGTCAGTATTG	Brunello	4.67537	1.85681	14.7841	0.000381571	0.0366101
TMA16	NA	AGTAAACCCACTTACCAACA	Brunello	4.15539	2.12962	14.7681	0.000384003	0.0367821
HAUS7	NA	CTGTGATATACAGACCCTCG	Brunello	3.89479	2.35351	14.7656	0.000384377	0.0367821
C20orf96	NA	ACAGCACGACCCTGCACGTG	Brunello	3.47923	2.6859	14.7496	0.000386834	0.0369683
NCAPD3	NA	CAATGTTTCCCATAGTACAC	Brunello	5.00917	1.51807	14.7341	0.000389225	0.037148
ATP5C1	NA	CAAGTCTATGAAAATGGTAG	Brunello	5.71081	1.65767	14.7262	0.000390454	0.037161
MVD	NA	AAGCTGACAGGCAGTACCGT	Brunello	5.1067	2.11451	14.7253	0.000390584	0.037161
HSPA14	NA	CAACAACAGCTGGAGTAACT	Brunello	2.82913	3.30472	14.7213	0.000391214	0.037161
NDUFB9	NA	GCAATCGTATCTCTCATAGG	Brunello	5.09603	1.41523	14.72	0.000391411	0.037161
PELP1	NA	GTCTCAGTTCCATCAAAACT	Brunello	2.94705	3.00866	14.7109	0.00039283	0.037247
USP48	NA	CTGGCGCCAACTCCGCAAGG	Brunello	3.69159	2.47418	14.7036	0.000393978	0.037307
RPL19	NA	GAATGCCAGAGAAGGTCACA	Brunello	-7.77461	1.40928	14.8052	0.000395767	0.0374276
TBC1D7	NA	CAAAAGTGACCACTAACCAG	Brunello	2.81829	3.09979	14.6879	0.000396446	0.0374335
ISCA2	NA	GGACGCAACTGTCTGTGAGG	Brunello	4.88551	2.10794	14.6852	0.000396861	0.0374335
CPSF4	NA	CATCTGTGTGAATTACCTCG	Brunello	4.50662	1.84489	14.6722	0.000398927	0.0375795
WDR77	NA	TAGTGACTCACCTGAATCGG	Brunello	3.45474	2.87042	14.6464	0.000403038	0.0379174
ECD	NA	TGAAACACGAATAATGACAT	Brunello	5.81465	1.1715	14.6264	0.000406259	0.038171
BRIX1	NA	AGTCATCTTCAGTTCAGCGA	Brunello	5.73869	1.12894	14.6205	0.000407216	0.0382114
PMVK	NA	TACTGCTGTTCAGCGGCAAG	Brunello	4.17794	2.09693	14.6166	0.00040785	0.0382214
RTCB	NA	GTCGGGTTTGACATCAACTG	Brunello	4.85571	1.89837	14.6116	0.000408665	0.03824
RGPD3	NA	GTAAGTCAGTGGAAAGAAAG	Brunello	4.81025	1.62347	14.6089	0.000409102	0.03824
LAMTOR5	NA	GTCCTGTGCACAGATTCACA	Brunello	4.62157	1.98225	14.6001	0.000410549	0.0382821
TXNL4B	NA	TAGCAAAAAGGAAGTAGACC	Brunello	5.75826	1.45165	14.5997	0.000410609	0.0382821
COX20	NA	AATATTGAATGCCGGGCGCA	Brunello	4.07668	2.57708	14.5926	0.000411772	0.0383413
WNT9A	NA	TTCGGCCGCCTACTTCGGGT	Brunello	2.33615	3.66653	14.5869	0.000412712	0.0383796
GTF2A1	NA	AGTGGATGAACAAGTACTGA	Brunello	3.41241	2.65172	14.5801	0.000413822	0.0384126
MCM5	NA	GACCTCATAGACATTTGGGA	Brunello	4.61934	1.72248	14.5768	0.000414369	0.0384126
TAF7	NA	ACAGTAGAGGCATATTCTGG	Brunello	3.3895	2.67381	14.5751	0.000414656	0.0384126
MCL1	NA	GTAATAACACCAGTACGGAC	Brunello	-3.18192	2.95957	14.5709	0.000415347	0.0384276
PHC2	NA	CCACTGTACACAGAAATCTG	Brunello	-2.9319	3.15879	14.5639	0.000416513	0.0384619
HUWE1	NA	ATTCTATGCCACATCCTCCG	Brunello	4.19052	2.42554	14.5615	0.000416906	0.0384619
MOCS3	NA	CCTGGTCCGCCGATATGATG	Brunello	4.71778	1.83994	14.5591	0.000417309	0.0384619
DPAGT1	NA	CGAACCCACTTACTTCATGG	Brunello	3.34741	2.75767	14.5383	0.000420778	0.0387324
USP17L19	NA	TGATCCACCTGCTTGTGCCC	Brunello	-3.44687	3.0982	14.5299	0.000422191	0.0387937
KMT2B	NA	AAGATGCGCATGGCTCGATG	Brunello	-2.01175	4.62831	14.528	0.000422514	0.0387937
XRN2	NA	GATCAGCTATGTAATAGCGA	Brunello	5.28323	1.70209	14.5227	0.000423403	0.0388195
NMD3	NA	AGTAAAGTGGACATCAGCCA	Brunello	3.62717	2.49715	14.52	0.000423865	0.0388195
VPS28	NA	ACGTGGGCTCTTACTCGCTG	Brunello	4.73748	1.93438	14.4943	0.000428236	0.0391703
MRPL15	NA	GCTGCCATTGAAAAAAATGG	Brunello	3.82529	2.32948	14.4899	0.000428992	0.0391901
MED9	NA	TTGATGATGTTGTGAACCAA	Brunello	1.76347	4.59129	14.4789	0.000430882	0.0393132
EIF3CL	NA	AACTTGCGACTCTCCCCAGA	Brunello	3.00508	3.00191	14.4746	0.000431628	0.0393319
NAA25	NA	GAAGAAAGTTCCCAATAGTG	Brunello	5.19256	1.29023	14.4681	0.000432739	0.0393836
ROMO1	NA	CTCCTCAGGATCGGAATGCG	Brunello	5.27948	1.49221	14.4528	0.000435393	0.0395755
ECSIT	NA	GCAGATGGAGAACCACGGTG	Brunello	2.59167	3.56431	14.4402	0.0004376	0.0397263
TELO2	NA	CCTGGCTGCTTACCCCAGTG	Brunello	2.77832	3.30072	14.4319	0.000439051	0.0398082
TOMM70A	NA	AGCCATGTTAAAATCTTGAG	Brunello	3.97179	2.51528	14.4203	0.000441088	0.039943
LSM11	NA	AGAACTTGTCGAATGCAACA	Brunello	1.76329	4.38122	14.407	0.000443439	0.0401023
CXorf21	NA	GACTTGTGTTTCATCCACAG	Brunello	-2.31107	3.88569	14.4041	0.000443953	0.0401023
NDUFS8	NA	CTGTGGACTGAGCTCTTCCG	Brunello	4.30576	1.98612	14.3718	0.000449744	0.0405748
STARD7	NA	CTCGTCCCAAACGAAGACGC	Brunello	-2.44039	3.66675	14.3679	0.000450435	0.0405867
GNB1L	NA	GGCACGGCAAGCGTCCAGCG	Brunello	3.72895	2.3291	14.3637	0.000451194	0.0406047
ZBTB8OS	NA	TTCTTTAGGTTACACGCATG	Brunello	5.95859	1.9452	14.3522	0.000453278	0.0406969
ATAD3C	NA	GCGACATCGCCATAATGACA	Brunello	2.66815	3.69735	14.3519	0.000453341	0.0406969
NUP43	NA	GTAAATCCATTACATCACCA	Brunello	4.15408	2.10204	14.3476	0.000454116	0.0407161
TBX6	NA	GCCCGAACTAGGTGTATGCG	Brunello	-2.41075	3.55073	14.3422	0.000455105	0.0407544
PSMG3	NA	GAAGGCCGTACACACCACCT	Brunello	5.13729	1.48511	14.3356	0.0004563	0.040796
TUBD1	NA	ATAGAGGGACAAATACCTAG	Brunello	5.44673	1.21815	14.3328	0.000456809	0.040796
HMGB1	NA	GGTGATGTTGCGAAGAAACT	Brunello	5.11091	1.48323	14.3304	0.000457258	0.040796
ANKRD52	NA	CTGGACGTAAGGGACCACAA	Brunello	1.8966	4.4601	14.3145	0.000460184	0.0410067
RPS14	NA	GACTGGTGGGATGAAGGTAA	Brunello	5.71429	1.36397	14.2871	0.000465252	0.0414074
HNRNPD	NA	GTTTATAGGAGGCCTTAGCT	Brunello	2.6646	3.31924	14.269	0.000468656	0.0416338
RCOR1	NA	AGAAAAGCATGGGTACAACA	Brunello	4.59057	1.70691	14.2674	0.000468943	0.0416338
REST	NA	CAGGGCAATTGAACTGCCGT	Brunello	2.59281	3.28142	14.2625	0.000469874	0.0416654
VPS16	NA	GGAGGGGCAACATACCAATG	Brunello	3.41544	2.74371	14.2498	0.00047228	0.0418277
CYC1	NA	AGCTATCCGTGGTCTCACCG	Brunello	4.88138	1.76614	14.2415	0.000473851	0.0419156
POLR3K	NA	GCACAACATCACCCGCAAGG	Brunello	3.68534	2.56078	14.2348	0.000475125	0.0419771
POP5	NA	CGTACGGGACACGATCGCCA	Brunello	5.76089	1.19964	14.2293	0.000476175	0.0420187
EARS2	NA	TCTTTGCTAAGAAGTACCAG	Brunello	2.9728	3.18123	14.226	0.000476809	0.0420235
PLRG1	NA	TCCAGATAATGTGTGTACAC	Brunello	5.58984	1.55886	14.2183	0.000478281	0.0421021
BCL2L2-PABPN1	NA	AGCTATCAAAGCTCGAGTCA	Brunello	5.01257	1.69417	14.1994	0.000481926	0.0423254
COX6A2	NA	TTCAACTCCTATCTCCACTC	Brunello	-1.98957	4.49435	14.1967	0.000482449	0.0423254
HMG20A	NA	ATTCAGGTTAAATCACCCAG	Brunello	2.27362	3.63158	14.1961	0.000482568	0.0423254
MMP24	NA	AAGTGGGTGAGCTAGACACG	Brunello	2.26192	3.87543	14.1914	0.00048348	0.0423541
HNRNPC	NA	CTCATTAACATACTGAACGA	Brunello	6.80634	1.26701	14.1795	0.000485809	0.0425069
CRYZL1	NA	AGAGTACATGAGCATTACTT	Brunello	-1.66151	5.21356	14.1705	0.000487552	0.042608
HSCB	NA	AATAAGCTACCTGAGACCTC	Brunello	4.53721	1.7521	14.1634	0.000488951	0.0426709
PNKP	NA	CGGCACGCCCATATCCATCG	Brunello	3.93894	2.49249	14.1609	0.00048945	0.0426709
ALG13	NA	GCGCCGACACACACGCAATG	Brunello	2.40929	4.42216	14.1372	0.000494131	0.0430274
ZNF415	NA	GAACTCTCCAATGACGCGCA	Brunello	-2.25744	3.9738	14.1299	0.000495581	0.0431019
CLTC	NA	TAATAAGTTCCAGATCACAT	Brunello	4.47617	1.84577	14.1251	0.000496548	0.0431151
SARS2	NA	AAGGTCTGGCACCGTCATGG	Brunello	4.85912	1.53191	14.1232	0.000496922	0.0431151
PRELID1	NA	AATAGTCGCTCGGCCCAGCG	Brunello	3.93501	2.9383	14.1197	0.000497631	0.043125
RPUSD4	NA	GTTGTTTAGAACCCGTCAGG	Brunello	3.92376	2.18878	14.0912	0.000503372	0.0435705
STK35	NA	TCCGCCAACAGGCTGTAACG	Brunello	1.67544	4.58012	14.0847	0.00050469	0.0435967
SNAPC2	NA	CAGGAGGGTGACCGGTTCCG	Brunello	2.53676	3.26375	14.0809	0.000505468	0.0435967
KNOP1	NA	TGTCCGTCTAGCAGGCAGCG	Brunello	-2.25272	3.85494	14.0804	0.000505571	0.0435967
KRT18	NA	CAGCTCTGGGTTGACCGTGG	Brunello	5.81939	1.64162	14.0764	0.000506378	0.0435967
RPL15	NA	TATAGGATTCGTGTTCGCCG	Brunello	8.03993	1.65991	14.1793	0.00050668	0.0435967
HIST1H2AC	NA	TCTGGACGTGGTAAGCAAGG	Brunello	5.76169	1.11072	14.0683	0.000508042	0.0436621
TXN	NA	CACACTCTGAAGCAACATCC	Brunello	4.85598	1.57065	14.0456	0.000512709	0.0440111
KCTD10	NA	TCTGCATGGTGGTATAGTAG	Brunello	2.27418	4.37408	14.0382	0.000514229	0.0440382
SMARCB1	NA	GAGAACCTCGGAACATACGG	Brunello	3.91065	2.37217	14.0382	0.00051424	0.0440382
NOP16	NA	TCTGCCGTACCGATTTAGCG	Brunello	-3.45025	3.38541	14.0329	0.000515339	0.0440803
U2SURP	NA	AAATTGGAAGAAATCTTGCG	Brunello	4.34737	2.46299	14.018	0.00051844	0.044246
PSMB1	NA	GTATACAGCTTTGATCCAGT	Brunello	4.53055	1.76611	14.0162	0.00051881	0.044246
TTC14	NA	GCCTTCTCACAGTAACCATG	Brunello	2.34642	3.64813	14.0148	0.000519106	0.044246
TRMT10C	NA	CAAGCTGCTAGAAACCACTG	Brunello	4.77415	1.73809	14.0119	0.000519719	0.0442461
VARS2	NA	CAGGCAGCCTCAACATATCG	Brunello	4.4334	1.91845	14.009	0.000520327	0.0442461
PET100	NA	CGATGTCATACAGCGCAAGG	Brunello	2.10412	3.90689	14.0001	0.000522188	0.0443524
BOP1	NA	CGGGAACAGTCCTCACACAG	Brunello	4.96675	1.35717	13.9796	0.000526526	0.0446551
SEMA6B	NA	CGAGTGTGCAAGAACGACGT	Brunello	-3.12594	2.80529	13.9726	0.000528029	0.0446551
ATP1A1	NA	ATCCATTCAGGAGTAGTGGG	Brunello	1.9779	4.52149	13.9721	0.000528133	0.0446551
TIMM50	NA	ATTCCTGATGAGTTCGACAA	Brunello	3.97444	2.16645	13.9717	0.000528215	0.0446551
CCDC51	NA	TCATGAGAAGGAGCGCACAA	Brunello	5.4373	1.06508	13.9675	0.000529105	0.0446783
C12orf50	NA	ATGCGTTGTAGGTACTAGTC	Brunello	-1.74024	5.15513	13.9626	0.000530163	0.0446908
HMGB1	NA	GAAGTGCTCAGAGAGGTGGA	Brunello	3.31641	2.65015	13.9611	0.000530486	0.0446908
C7orf65	NA	TCTGTTCAAGGCAATCAGTG	Brunello	-2.05401	4.06658	13.9546	0.000531865	0.0447388
ANAPC10	NA	AGCAAGATCTCAGTCAGAGT	Brunello	4.04937	2.52161	13.9527	0.000532289	0.0447388
GGTLC2	NA	TTCTACACGCCGGTTGATGG	Brunello	-2.36101	3.66935	13.9473	0.000533442	0.0447838
RNF126	NA	GGGCGACTCACCTCCAACGG	Brunello	2.5562	3.43024	13.9407	0.00053486	0.0448303
CYP4F12	NA	CCTTCTATAACAACTGCCGC	Brunello	2.04557	4.02544	13.939	0.000535232	0.0448303
NDUFA13	NA	AAACGGAACTTGCCGCGTCG	Brunello	2.27157	4.26226	13.9312	0.000536926	0.0449203
NRF1	NA	CGACGGAATTCCAGTCTCTG	Brunello	6.68752	0.977028	13.923	0.000538718	0.0450183
FAU	NA	CACCCCGCACTGGCCCAGAG	Brunello	4.47619	1.91086	13.9195	0.000539466	0.045029
TMEM161B	NA	ATTTGAGCCAGTCGTAATCC	Brunello	1.51158	5.14781	13.9081	0.000541965	0.0451856
CLPX	NA	CAGCTGCGCTGTCCTAAATG	Brunello	2.3355	3.62047	13.8978	0.000544228	0.0453221
MMS22L	NA	TAGGCAACAACTGTACAACT	Brunello	3.35959	2.52288	13.894	0.000545067	0.0453399
WDR5	NA	GAACTTCACAAAAGACACGG	Brunello	6.30587	1.4723	13.8811	0.000547906	0.0455239
COASY	NA	AGCGAGGAGACCTATCGTGG	Brunello	5.36805	1.9602	13.8739	0.000549512	0.0456051
GOLGA8O	NA	GCAGCAAAGCACATACAGAG	Brunello	2.14243	3.79337	13.8589	0.000552843	0.0458291
RPS26	NA	TCTGAAGCGAGCGTCTTCGA	Brunello	4.28067	1.92085	13.8471	0.000555489	0.0459959
PRPF31	NA	AAGCAAGCCAAAGCTTCAGA	Brunello	2.09352	4.1288	13.8422	0.000556597	0.0460351
MTPAP	NA	AAAGACGAGAACAGGCACAG	Brunello	6.21982	1.12889	13.833	0.000558683	0.046155
RFT1	NA	TTCCTGTCAAAGGAAATCGT	Brunello	3.9074	2.57507	13.7958	0.00056716	0.0467114
IMP3	NA	GCAGGTGGACTTCCTGAACT	Brunello	3.47464	2.49112	13.7945	0.000567452	0.0467114
PSMD4	NA	CTCTTCCATAGATACACGAA	Brunello	-4.17736	2.46563	13.7927	0.000567873	0.0467114
COX6B1	NA	AGAACCAGACTAGAAACTGC	Brunello	5.63675	1.58819	13.7922	0.000567994	0.0467114
SC5D	NA	TATCTTTCCATTACACAAGG	Brunello	-2.48372	3.61065	13.7768	0.000571536	0.0469494
SMC4	NA	TTTCCAGGTACAATGACTGG	Brunello	6.50955	1.22873	13.7456	0.000578815	0.0474936
USP7	NA	GGCAACCTTTCAGTTCACTG	Brunello	4.12641	2.06286	13.734	0.000581555	0.0475841
XRCC6	NA	TGAGACCTCTTGGTATCGCT	Brunello	4.1853	2.12475	13.734	0.000581556	0.0475841
MTERF4	NA	TAGATCCAATAACTATGTGC	Brunello	4.0905	2.58408	13.7294	0.000582636	0.0475841
TBC1D7	NA	GCACCTTCCATACCAATGCA	Brunello	1.66674	5.83188	13.7276	0.000583057	0.0475841
TMUB1	NA	GGTCTCAACGCACACCGCTG	Brunello	-2.0696	3.8648	13.727	0.000583198	0.0475841
SCCPDH	NA	TATGCTGCGTATGTAACTGT	Brunello	2.3656	3.55205	13.7201	0.000584835	0.0476187
POLR1D	NA	GTAACGTAGAGAATTTCCTA	Brunello	5.91442	1.21987	13.7197	0.000584935	0.0476187
CASC5	NA	ACAGAAACCTAAATTTCCAA	Brunello	2.03664	4.11622	13.7137	0.000586362	0.0476422
GTF2H1	NA	TAGTTGTGTCCCCTGCATGT	Brunello	2.79987	3.14756	13.711	0.000586997	0.0476422
GTF3C1	NA	CATGCCGCTACTTTAAGGAG	Brunello	3.17498	3.07322	13.7102	0.000587195	0.0476422
TSR2	NA	CCTGTGTTTACAGATCGCTG	Brunello	6.64297	0.950401	13.7019	0.000589187	0.0477505
EIF1AD	NA	CCCAGGGAACAATCTGCATG	Brunello	4.01187	2.05028	13.696	0.000590598	0.0478114
CYCS	NA	TCTTCCGCCCAAAGAGACCA	Brunello	5.92363	1.85468	13.6851	0.000593207	0.0479496
TRMT61A	NA	TGGAGTAGAGGATCTGCGTG	Brunello	4.03743	2.26038	13.6834	0.000593627	0.0479496
CLTC	NA	GGTCAGCCTTAATTGCAGTG	Brunello	6.06003	1.04654	13.6567	0.000600103	0.0484188
FGF6	NA	GTCTTCCTAGGCATCCTAGT	Brunello	1.72299	4.64436	13.6531	0.000600972	0.048435
KDM2A	NA	CAACATTGAAGATCGGACAC	Brunello	3.79967	2.26027	13.6452	0.000602911	0.0484912
ACTR6	NA	GGATGTAAAAGAGTCCAGAA	Brunello	4.70938	1.70147	13.6444	0.000603088	0.0484912
CCAR1	NA	GGGTCTGGTCCATCCAACGA	Brunello	2.65139	3.3327	13.6421	0.000603674	0.0484912
SHBG	NA	CTACTGCGTCACACCCGCCA	Brunello	-1.97	4.20234	13.6283	0.000607067	0.0487097
ACTR10	NA	ATTCGATAATCACAACTCGG	Brunello	5.91864	1.09049	13.6155	0.000610228	0.0489093
TRAIP	NA	GGTTTGAGACAGCACCAAGT	Brunello	3.07303	2.90977	13.6054	0.000612738	0.0490562
SAP18	NA	GCGAGTTGCAGATCTACACT	Brunello	5.40855	1.58162	13.5892	0.000616791	0.0493263
HNRNPM	NA	ACCCCATGCCAATACCACCA	Brunello	1.92223	4.55609	13.5846	0.000617944	0.0493641
SNRNP200	NA	GGTTGACCGAACACTCGTGG	Brunello	-5.75059	1.49696	13.5784	0.00061952	0.0494355
EIF3H	NA	GAAGATGATCAATGTTTACA	Brunello	3.37692	2.73862	13.5754	0.000620269	0.0494409
MCM7	NA	TTCATGCCCGTATATTTCTG	Brunello	3.13083	2.78228	13.5644	0.000623041	0.0495872
NUP155	NA	ACGGCCTAATACACTGACGC	Brunello	2.32606	3.7294	13.5608	0.000623977	0.0495872
FAM73B	NA	GGTGACAGGCCTGATGACCA	Brunello	2.26729	3.60715	13.5593	0.000624356	0.0495872
BRD7	NA	GAAGTCACCGAACTCTCCAC	Brunello	4.01228	2.02602	13.556	0.000625197	0.0495872
WDR62	NA	CTCACCAGCGAACTTGATGG	Brunello	5.74326	0.926946	13.5547	0.000625523	0.0495872
SHFM1	NA	TGAAGATGCACATGTCTGGG	Brunello	5.44075	1.51451	13.5409	0.000629049	0.0498123
PRDX5	NA	GGGCTATATACTCGTCGGTG	Brunello	2.8185	3.29713	13.5344	0.000630714	0.0498723
Non-TargetingControl	NA	CACGCTTCTGCCATCACCGG	Brunello	1.988	3.97968	13.532	0.000631334	0.0498723
FOXD4L1	NA	CAGCCTCCGGGACTCCGATG	Brunello	5.52266	1.29083	13.5264	0.000632781	0.0498723
GPX1	NA	CATGCTCTTCGAGAAGTGCG	Brunello	-2.15721	3.87099	13.5257	0.000632954	0.0498723
NDUFB6	NA	TAATAATGAATAATCCAGAC	Brunello	4.76203	1.44299	13.5246	0.000633244	0.0498723
MTG1	NA	GCCACGTCGCGACCGCACAG	Brunello	2.28739	3.7911	13.5214	0.000634049	0.0498815
FAM160A2	NA	TATCTGCGTGAGGCACGTCG	Brunello	-2.77032	3.40722	13.5169	0.000635231	0.0499203
ELAVL1	NA	TATCCGGTTTGACAAACGGT	Brunello	2.90187	2.87906	13.5009	0.000639371	0.0501913
UBB	NA	TGAGCCTCTGCTGGTCGGGA	Brunello	2.21406	3.92973	13.4967	0.000640479	0.0502035
HSPA9	NA	GGGTACTACCAACTCCTGCG	Brunello	-5.88465	1.64412	13.495	0.00064091	0.0502035
COPB1	NA	CGAGGAGCATTATGGATCCT	Brunello	4.60538	1.83388	13.4879	0.000642781	0.0502957
ZFC3H1	NA	TAGTCCATATTATCGAACCA	Brunello	3.32548	2.53359	13.4832	0.000644012	0.0503355
TRMT6	NA	CTAGTGTATCGTATCTCATG	Brunello	4.86182	1.50287	13.4807	0.000644677	0.0503355
RFC5	NA	CGAACCGAAACCTCGTGCAG	Brunello	5.59215	1.2805	13.4775	0.000645522	0.0503473
MED6	NA	TGCCACCAATACCCTTTGGA	Brunello	2.28553	3.69599	13.4722	0.000646905	0.0503517
BRPF1	NA	AGGGTGACTGCAGGCAACGG	Brunello	2.18675	3.85041	13.472	0.000646967	0.0503517
GNB2L1	NA	AGTGTATTTGCACACACCCA	Brunello	-3.69595	3.35614	13.4653	0.000648731	0.0504348
C1orf109	NA	TCTGAAACACTCGCTCCACA	Brunello	5.37353	1.29259	13.4549	0.00065148	0.0505943
MRPL21	NA	AATGAACTAGACCTTGCGTG	Brunello	4.86719	1.50117	13.4518	0.000652324	0.0506057
KIAA0195	NA	CCTTCATTGTCTCGGCACTG	Brunello	1.86153	4.26604	13.432	0.000657618	0.0509619
MRPS33	NA	AGAAGAAGGAGACTTATGAT	Brunello	2.83779	3.21996	13.4217	0.000660377	0.0511211
NOS1AP	NA	CATCTAGATCAGTCACACCT	Brunello	-1.6149	5.0553	13.416	0.000661913	0.0511854
ARID2	NA	AGAAGTTGTTACATACTGTG	Brunello	2.80243	2.99565	13.4016	0.000665835	0.0513834
ELAVL1	NA	GGGCCTCCGAACCGTCGCGC	Brunello	1.77494	4.45295	13.4014	0.000665891	0.0513834
MCAT	NA	GCGGGTAGTTGAGCAGACCG	Brunello	2.47862	3.45003	13.3964	0.000667234	0.0514323
CASKIN1	NA	CCAGCATGGTCACTATGATG	Brunello	-2.12478	4.43835	13.3918	0.000668511	0.0514761
TFAP2A	NA	CTTACCTCACGCCATCGAGG	Brunello	-1.49082	5.3254	13.3841	0.000670608	0.0515239
MRPS6	NA	CACAGTCAGCAGCACAACAG	Brunello	3.73895	2.38273	13.3831	0.000670881	0.0515239
PTMA	NA	CAGCTCCGAAATCACCACCA	Brunello	2.95924	3.08212	13.3817	0.000671264	0.0515239
ARMC7	NA	GGTCATAAGCGAAGTTGGCG	Brunello	3.605	2.31753	13.3773	0.000672478	0.0515626
EIF5B	NA	CGTCACACACATGTACAAGA	Brunello	2.97439	3.06185	13.3532	0.000679131	0.0519986
TMCO3	NA	ATTAACAGTGTCATGTAACA	Brunello	-2.48539	3.62686	13.3515	0.000679598	0.0519986
NMD3	NA	ATTGATCCAAACACCCTACA	Brunello	4.94442	1.28487	13.3406	0.000682646	0.0521767
LRPPRC	NA	GAAATTGAAACGCTACCCGT	Brunello	6.32686	1.02802	13.3286	0.000685988	0.052377
XRCC3	NA	CAAACTGAAATCGGTAAAGG	Brunello	4.08827	2.03754	13.3255	0.000686861	0.0523885
CTC1	NA	GAAGCAGAACGGCGCCACGG	Brunello	4.54444	1.6924	13.3181	0.000688953	0.0524929
DCTN4	NA	AAAGCCTATTACCTGGCATG	Brunello	2.44318	3.34173	13.3061	0.000692342	0.0525814
BTF3	NA	AACTGCTCGCAGAAAGAAGA	Brunello	3.19946	2.61771	13.3052	0.000692599	0.0525814
FIP1L1	NA	AATCTTAACATCAAGACAGG	Brunello	-4.34424	1.89501	13.3036	0.000693051	0.0525814
TAF6L	NA	TCATGAAGCACACCAAACGC	Brunello	2.52597	3.41699	13.3017	0.000693606	0.0525814
MRTO4	NA	TGAAGGACATCCGGAACGCC	Brunello	2.26361	3.6138	13.299	0.000694359	0.0525814
MRPL2	NA	TTGTTGATGAGGGTCCCCAC	Brunello	3.21891	2.69507	13.2986	0.000694464	0.0525814
IBA57	NA	TCGCGCTATACAGGATCCGG	Brunello	3.15241	2.76955	13.2908	0.000696708	0.0526524
TADA1	NA	AAAGCTTATCGGTTACGAGA	Brunello	2.08316	3.86123	13.2903	0.000696855	0.0526524
NGDN	NA	GATGAGGCTTAAAACGAAGT	Brunello	4.14438	1.99862	13.2857	0.00069816	0.0526962
NELFB	NA	TGGACGCCTGCATCCGAGAG	Brunello	3.52032	2.56345	13.2751	0.000701182	0.0528678
NSD1	NA	AAGCACATAAAGATGAACGG	Brunello	3.69951	2.31429	13.2719	0.000702123	0.0528678
GTPBP10	NA	TCAGTTACTGAAATACCCAC	Brunello	5.12097	1.65623	13.2698	0.00070273	0.0528678
WDR74	NA	GCCATGACCCTCACTCCGGG	Brunello	5.27923	1.6489	13.2676	0.000703349	0.0528678
KIF22	NA	TGTCCCGATAAGGTACACGA	Brunello	3.64659	2.26366	13.2561	0.000706661	0.0530356
RASSF10	NA	CCTCGTAGTGATCGATCTCG	Brunello	2.32699	3.99365	13.2531	0.000707534	0.0530356
ALG2	NA	CACAGCGCACCGGTAGCTCG	Brunello	3.05111	3.04474	13.2523	0.000707774	0.0530356
COPS2	NA	CCAGTTACATCAGTCGTGCC	Brunello	5.01287	1.27503	13.2437	0.000710268	0.0531675
FAM189B	NA	CTCGTGCATCTGTGAACGAG	Brunello	2.32483	3.60228	13.2292	0.000714515	0.0534274
MTIF2	NA	GATCAAAGAAGTGATAACGA	Brunello	5.70838	1.06064	13.2268	0.000715213	0.0534274
BCL2L1	NA	GACCCCAGTTTACCCCATCC	Brunello	-4.19655	2.14218	13.217	0.000718085	0.0535867
CAPZB	NA	CTGCTGGGATTCCATCCACG	Brunello	5.30578	1.42598	13.1756	0.000730401	0.0544497
TRIM4	NA	GGAGCACCAGACTCACGCCA	Brunello	1.84893	4.35566	13.1573	0.000735916	0.0548046
REXO2	NA	ATAATCAGGTTAGGACCCTG	Brunello	2.61805	3.56344	13.1366	0.000742188	0.055215
SPATA18	NA	GCTGAGAAAAGTGCACTCCA	Brunello	2.30386	3.79042	13.1319	0.000743637	0.0552661
SMU1	NA	GTTTGGTCAGAAATCACATG	Brunello	4.94314	1.46534	13.1272	0.000745053	0.0553147
TRRAP	NA	TGGTGTCAAGACAATCACGT	Brunello	4.53221	1.70207	13.1165	0.000748367	0.0555039
RIPK3	NA	TCCCGGCTTAGAAGGACTGA	Brunello	-1.8405	5.61371	13.1139	0.000749153	0.0555054
RPS27A	NA	ATCAGTCTCTGCTGATCAGG	Brunello	3.9411	2.1076	13.1093	0.000750582	0.0555545
GTF2A2	NA	CAGGAACAGAGTCAATTTCA	Brunello	5.19938	1.02147	13.1008	0.000753206	0.0556919
UBE2H	NA	GCTGCAGCGTCACCATTGAG	Brunello	8.2134	1.06899	13.1806	0.00075678	0.0558992
EIF5B	NA	GCTGTAGAAGTTATGGAACA	Brunello	2.44938	3.48266	13.0855	0.000757966	0.0559299
CA14	NA	TTCCTATGACAGCTTGAGTG	Brunello	-1.92761	4.0923	13.0807	0.000759447	0.0559602
RPUSD3	NA	GTGACGTTGAACAAGCCACA	Brunello	3.60834	2.28949	13.0792	0.00075992	0.0559602
FOCAD	NA	TCATGCACTCTGTCAAGCTG	Brunello	1.83436	4.38739	13.0725	0.000762028	0.0560217
ALG1L2	NA	GTCCTCGGCCCTCCAGCCAG	Brunello	5.38193	1.11568	13.0688	0.000763176	0.0560217
UBTF	NA	CATGTGCAAGCTCAAATGGG	Brunello	4.98582	1.40101	13.0674	0.00076361	0.0560217
OPN1MW	NA	GAGCACGATGATGCTGAGTG	Brunello	-1.68088	4.8144	13.0667	0.000763845	0.0560217
CDIPT	NA	GCTGATTTGGAAGAACAGCG	Brunello	8.05004	1.03852	13.1537	0.000765088	0.0560376
SMARCA4	NA	GGGCGTACGAGTTTGACAAG	Brunello	3.67833	2.24599	13.0609	0.000765663	0.0560376
LEO1	NA	TGAGAGACAACAGCTATCTG	Brunello	1.78674	4.42476	13.0586	0.000766379	0.0560376
MRPL21	NA	GGTGAATGAGATGATCGTCA	Brunello	3.06332	2.79647	13.0493	0.000769324	0.0561963
HSPE1	NA	CAACCAGTTAGCGTGAAAGT	Brunello	3.99808	2.12637	13.0454	0.000770552	0.0562054
CCDC115	NA	ACGAACGGTGTTGAACGCCC	Brunello	5.05093	1.29224	13.044	0.000770998	0.0562054
DOLK	NA	CCGTATGGGACCGATACTCG	Brunello	4.40655	1.66029	13.0395	0.00077244	0.0562064
RPL19	NA	GCTTCCGGATCTGCTGACCT	Brunello	5.77859	1.23331	13.036	0.000773549	0.0562064
HACD4	NA	TGTGGTGATCACCAGTCAAG	Brunello	-2.77415	4.09065	13.0347	0.000773966	0.0562064
MRPL18	NA	CCTGTGCCAGAACTCACGGG	Brunello	5.18991	1.21875	13.0343	0.000774112	0.0562064
CNN2	NA	TGAGTCCCTCGATCCAGGTG	Brunello	2.26431	3.8163	13.0188	0.000779038	0.0565076
NEU4	NA	TGTGTGGCCAGCCGTGACGC	Brunello	-2.12567	4.36082	13.011	0.000781572	0.0565764
RFC3	NA	GGTCCGTACACTAACAGATG	Brunello	3.43401	2.71295	13.0098	0.000781951	0.0565764
C20orf195	NA	TAAGTGCTCCTACTACATCG	Brunello	-2.64034	3.23886	13.0086	0.000782327	0.0565764
FTSJ3	NA	AGTGTTACGAACCATCCCCC	Brunello	6.61118	1.00878	13.0042	0.000783758	0.0566234
CPSF4L	NA	TGCACCAGTATGACCTCACC	Brunello	-2.37706	3.67458	13.0005	0.00078494	0.0566394
FAM157A	NA	ACTTCGGAGATCCACCGGAG	Brunello	4.48712	1.92901	12.9949	0.000786762	0.0566394
RPL31	NA	CAGATGTGCGCATTGACACC	Brunello	4.55865	1.51671	12.994	0.000787052	0.0566394
RAD9A	NA	CCTGCGCAGCTACCACGAGG	Brunello	3.73722	2.37814	12.9939	0.000787103	0.0566394
STAG2	NA	TTGGAAAACGAGCCAATGAG	Brunello	3.17934	2.62892	12.9797	0.00079172	0.0569152
PPIL1	NA	AAAGACTTCATGATCCAAGG	Brunello	3.35968	3.23984	12.9698	0.000794938	0.0570899
MRTO4	NA	CCCACAGCTTCGGAAATGTG	Brunello	4.35973	2.36186	12.9625	0.000797331	0.0572052
KAT8	NA	CCATACTTACAGTTAACCGG	Brunello	5.80492	1.28063	12.9587	0.000798612	0.0572404
LPP	NA	TTCCAACAGGGGAATCCCGG	Brunello	-2.40001	3.42735	12.9517	0.000800918	0.057349
TALDO1	NA	TATCCACAGAAGTAGACGCA	Brunello	-2.44574	3.54574	12.9475	0.000802291	0.0573907
HMGCS1	NA	AGCAGCGGTCTAATGCACTG	Brunello	-5.62897	1.49009	12.9263	0.000809348	0.0578385
TRIM49D2	NA	TTCCTCAGCAGCCCACTCAG	Brunello	2.28253	3.6136	12.9227	0.000810548	0.0578672
FSTL1	NA	AGCAATGCAAACCTCACAAG	Brunello	-1.91379	4.08812	12.9094	0.000815018	0.0581292
MRPL10	NA	GTCGTGTGATGCACTTTCAG	Brunello	4.68766	1.72866	12.9058	0.000816214	0.0581572
VAMP2	NA	CACACTCACCTCATCCACCT	Brunello	-1.56853	4.95778	12.8861	0.000822902	0.0585763
MARS	NA	ATAACCCGAGACCTCAAATG	Brunello	4.43717	2.3357	12.8709	0.000828086	0.0588875
NPIPA3	NA	AAAGAGGCTTTCTTGCAGAA	Brunello	3.7379	2.33413	12.8583	0.000832387	0.0590816
B4GALT5	NA	ATGGATGTGGACAGATGCCG	Brunello	-2.66074	3.03123	12.8582	0.000832445	0.0590816
GRIN2D	NA	CACCGAATTATTGAACACCA	Brunello	2.91718	2.93853	12.8515	0.000834737	0.0591864
DDX3X	NA	TAGCACTAAACATCATAGTG	Brunello	1.98914	4.61719	12.8388	0.000839133	0.059407
EDRF1	NA	ACAGTGGGCTCCCTTCAGAA	Brunello	2.42931	3.55429	12.8373	0.000839674	0.059407
BOLA2	NA	GTTGACGTACGCCTTAGTAA	Brunello	4.07815	1.84862	12.8354	0.000840306	0.059407
SPATA5L1	NA	AGCACCCGAGAGCCGCGTAG	Brunello	4.90477	1.85753	12.8304	0.000842075	0.0594741
NOA1	NA	GTCCACCATGTAGAGCACCA	Brunello	2.59669	3.3052	12.8252	0.000843871	0.0595066
WDR36	NA	GTTCTATGTAACAACCTGCG	Brunello	5.24828	1.2096	12.822	0.000844994	0.0595066
TAF5L	NA	TAAGGTGAGGACTTTGCACA	Brunello	4.30846	1.67427	12.8215	0.000845175	0.0595066
MRPL53	NA	CCGAACAGCACGTCCACGCA	Brunello	2.62451	3.10025	12.8196	0.000845816	0.0595066
PSMD6	NA	CTTAGAAAGACCAGATCTCA	Brunello	3.16245	2.72185	12.8129	0.00084819	0.0596158
NSUN3	NA	TTAATTCCAGAGCCAACACT	Brunello	2.39448	3.79457	12.804	0.000851309	0.0597319
SSTR2	NA	CATCGACCGATACCTGGCTG	Brunello	-2.00313	3.91268	12.8035	0.000851489	0.0597319
SUV420H1	NA	AAATAGTTGCAACAAAAGAG	Brunello	-4.20342	1.83512	12.793	0.000855188	0.0599143
DCTN6	NA	TTAGGGTGGATCACTGTCCG	Brunello	5.82274	1.17157	12.7905	0.000856067	0.0599143
NDUFS1	NA	TGTGCCATGCCAGTAATGAA	Brunello	7.78377	0.946961	12.8766	0.000856568	0.0599143
ELL	NA	TGAGTGAAGTGCGATATCCG	Brunello	3.67556	2.24666	12.7736	0.000862077	0.0602416
EFHC1	NA	GGGGTGACATACTTACGAAG	Brunello	3.41995	2.71474	12.7713	0.000862916	0.0602422
KRR1	NA	GTAGCATGTTAATGCAACCC	Brunello	2.3506	3.48706	12.7571	0.000867998	0.0605387
SLFN5	NA	ATATGTCTGTGCAATCAAGG	Brunello	-2.30782	3.73696	12.7533	0.00086937	0.0605575
LAGE3	NA	TGGAGGCGGAAATCGCCCAT	Brunello	4.1222	1.87858	12.751	0.000870215	0.0605575
MIOS	NA	AAGGAACGGATGTAGACGTG	Brunello	-3.57604	2.93015	12.7494	0.000870773	0.0605575
SASS6	NA	TATTCGTCTGACTGATGACA	Brunello	5.75478	1.36521	12.7347	0.000876103	0.0608699
C7orf25	NA	GAAATGGGCATATCTGTGAG	Brunello	4.65791	1.2785	12.7246	0.000879769	0.0610661
EIF3K	NA	CACAACATGGCAGATAACTG	Brunello	2.14795	3.74999	12.7221	0.000880694	0.0610718
GATA2	NA	CCGGGCTGTGCAACAAGTGT	Brunello	3.9996	1.97366	12.6989	0.000889192	0.0615908
BUB3	NA	AGTCCCACACCAACACTCTG	Brunello	2.83722	3.59905	12.6971	0.000889876	0.0615908
MRPL11	NA	ACCTTCACTAAAATCTTGGT	Brunello	4.24959	1.97485	12.6905	0.000892292	0.0616747
BPTF	NA	GCCTTCGATCAAGTGCACTG	Brunello	2.52584	3.36563	12.6892	0.000892788	0.0616747
KLF3	NA	AACCTGGGATCGAACCACAG	Brunello	1.65225	4.45261	12.6764	0.000897564	0.0619456
FKBP4	NA	AGCACCATAGTGAAAGAGCG	Brunello	4.80109	1.26131	12.6679	0.000900718	0.0620467
TONSL	NA	TGAGACCGAAACCAGACTAC	Brunello	-2.49827	3.264	12.6678	0.000900739	0.0620467
NDUFV1	NA	TGGTGGTGAACGCAGACGAG	Brunello	3.19002	3.07737	12.6634	0.000902405	0.0621024
UBE2E2	NA	GAGACAACATTTATGAATGG	Brunello	2.00562	3.90251	12.6577	0.000904529	0.0621896
DIMT1	NA	CTTCAGACCACCGCCCAAGG	Brunello	4.34816	1.67149	12.6433	0.000909962	0.0625039
HMGB3	NA	GAAGTGCTCTGAGAGGTGGA	Brunello	3.38349	2.70882	12.6329	0.000913908	0.0626094
GNL3	NA	CAACACCTCTAGGACAACAT	Brunello	3.85251	2.59745	12.632	0.000914234	0.0626094
RPS23	NA	TGCCATTAGGAAGTGTGTAA	Brunello	4.66796	1.82573	12.6307	0.000914762	0.0626094
C1orf101	NA	TGCTACTCTGACCATAGACA	Brunello	2.0381	3.92875	12.6302	0.00091495	0.0626094
PPIL4	NA	ATTCAATAAAAGCGTAACAG	Brunello	3.4241	2.60604	12.6275	0.000915948	0.0626186
RPL32	NA	ATTTCCTTCAGCGTAACTGG	Brunello	5.00429	1.41944	12.6231	0.000917621	0.0626739
FZR1	NA	GGCACTCCACAGGTACACGC	Brunello	1.46448	5.1485	12.6197	0.000918923	0.0626839
NMD3	NA	TTCAGTGTACAGTTCCCTGT	Brunello	2.84292	3.44005	12.616	0.00092036	0.0626839
TPI1	NA	GAAGTCGATATAGGCAGTAG	Brunello	2.87105	2.91156	12.614	0.000921099	0.0626839
MCM3	NA	AGAATGACGTCCACAGAGCG	Brunello	3.27662	2.61526	12.6137	0.000921225	0.0626839
TOB1	NA	CAAAAACAGCTTTAACCCAG	Brunello	2.44771	3.53483	12.6112	0.000922195	0.0626911
TIMELESS	NA	AGGTCACGAAGGAAAGAGCG	Brunello	-4.6697	1.94538	12.607	0.000923799	0.0627413
GRPEL1	NA	ACACTGAGAACTTACGGCAG	Brunello	-4.95205	1.90975	12.603	0.000925322	0.062786
SCAP	NA	CTGCTGGACATAAGCCACCG	Brunello	3.83331	2.0811	12.5777	0.000935133	0.0633924
SLC30A9	NA	AAAGAGGATTACCCATAGAA	Brunello	4.6247	1.33146	12.5707	0.000937864	0.0635182
NDUFB4	NA	CAGGTACTCTCGTTTCAGCT	Brunello	-3.52518	2.51955	12.5683	0.000938799	0.0635222
SNRPG	NA	CCACACATTCATCTATCACA	Brunello	3.48153	2.52233	12.5652	0.000940003	0.0635302
SMC6	NA	GTTCCTCTTTCTCTACACAC	Brunello	5.50141	1.23907	12.5635	0.000940668	0.0635302
TRIM49C	NA	AAACCACCAGAACCAGATGC	Brunello	2.86761	3.20326	12.5568	0.000943302	0.0636488
TUFM	NA	AGCAGAGCCTACGATGACTG	Brunello	5.72589	1.13995	12.5362	0.000951417	0.0640886
RARS2	NA	ACTGCATGCCCCAATCGCCA	Brunello	3.69606	2.44414	12.5358	0.000951587	0.0640886
XPO5	NA	AAGGCCAAAATGTCTGACGA	Brunello	1.95353	3.95328	12.5295	0.000954078	0.0641232
RPL11	NA	TTCATTTCTCCGGATGCCAA	Brunello	3.28884	2.63052	12.5285	0.000954478	0.0641232
PET117	NA	CGTACATGTGAAGCAGCAGT	Brunello	5.03497	1.22674	12.5278	0.000954753	0.0641232
HBS1L	NA	TTGTTTAAGGGGAGTAACCA	Brunello	1.74124	4.32777	12.5241	0.000956217	0.0641621
PIK3C3	NA	AGTTGGGTTGGTGTAATGAG	Brunello	-2.59934	3.55254	12.5204	0.000957675	0.0641981
TMEM164	NA	CATCCTGAGGCAGACGAAGG	Brunello	-2.47763	3.36573	12.5168	0.000959141	0.0641981
CTSE	NA	AGGGACGGATGCCTCCTGAG	Brunello	-1.4763	5.32767	12.5161	0.000959409	0.0641981
LRFN1	NA	GCACGCACAAGTCGTAGGCA	Brunello	1.46035	5.31223	12.512	0.000961043	0.0642482
TAF1A	NA	TGGTGAAAATACGTCTTCCC	Brunello	4.42869	1.50529	12.5001	0.000965811	0.0645074
TEN1	NA	TCAGTCCAGAGTAACACTGA	Brunello	3.88413	1.94319	12.4928	0.000968752	0.0645372
MED10	NA	ACTTACTCAAAAACTTCTAA	Brunello	3.71498	2.37323	12.4921	0.000969062	0.0645372
HSPA9	NA	CTTCAGGATCATCATATCGC	Brunello	4.08746	2.25546	12.4905	0.00096971	0.0645372
NUP133	NA	CTCACAGAGCAACAGTCGAG	Brunello	4.30053	1.73387	12.4902	0.000969815	0.0645372
POLE2	NA	TAATACCTAGTAGTACTAGA	Brunello	4.66202	1.89182	12.4854	0.000971769	0.0645991
RTCB	NA	CCTCCAAAGTGAGTTACCTG	Brunello	3.52881	2.29942	12.4835	0.000972527	0.0645991
GPRASP2	NA	CCAGTACGCGGATCCGCCAA	Brunello	3.13882	2.55465	12.475	0.000975982	0.0647693
ANAPC5	NA	GCTGAAAGAAAGCTTACTGT	Brunello	5.77972	1.49462	12.4653	0.000979944	0.0649558
RAB10	NA	TGATCGGGGATTCCGGAGTG	Brunello	3.66851	2.30859	12.4637	0.000980582	0.0649558
SEPHS2	NA	CGAAAAGGTAACGCCACTCA	Brunello	2.62015	3.19179	12.452	0.000985403	0.0652155
CARS	NA	TGAGATGCGTCATAGACGGT	Brunello	2.82504	3.00517	12.4373	0.000991446	0.0655556
SLC16A1	NA	GGGCCCGATTGGTCGCATGA	Brunello	2.24182	3.63684	12.4298	0.000994566	0.065702
MED16	NA	CGACGGTGAGAACTTGACTC	Brunello	4.05944	1.84822	12.4256	0.000996315	0.0657577
POLD3	NA	TCATAGTCAGTATTGAACAG	Brunello	7.5652	1.15011	12.4963	0.00100133	0.0660289
CD47	NA	ATCGAGCTAAAATATCGTGT	Brunello	2.4967	9.18513	12.4108	0.00100248	0.0660442
POTEF	NA	AAGCACAGAAGTACTCATGT	Brunello	2.12672	3.68332	12.4045	0.00100513	0.0661091
GMPPB	NA	GGAACCCTCCAAGTACGGTG	Brunello	5.09125	1.35254	12.4029	0.00100577	0.0661091
PRPSAP2	NA	TACTATGGATTTACACCAGA	Brunello	-1.85896	4.1731	12.4019	0.0010062	0.0661091
MTMR6	NA	TCTTGCACTGTATCACAAGG	Brunello	-1.68809	4.53007	12.3982	0.00100779	0.0661537
COPA	NA	TATCAGAATGCCCTATACCT	Brunello	5.17456	1.5695	12.3937	0.00100964	0.0662157
HIST2H3A	NA	ACTGCTCGCAAGTCGACCGG	Brunello	4.04289	2.31948	12.3872	0.00101242	0.0662345
SMN1	NA	ATTAGCTACTTCACAGATTG	Brunello	2.5303	3.07148	12.3869	0.00101253	0.0662345
POU2F1	NA	CATAGAGACCAACATCCGTG	Brunello	2.55855	3.20639	12.3866	0.00101267	0.0662345
CCT4	NA	GAGAGTGATACCTTTGGCGG	Brunello	4.43413	1.56928	12.3787	0.001016	0.0663923
MIS18A	NA	CAGCTCAGCGAGTCGCCCAG	Brunello	3.56919	2.2808	12.3711	0.00101925	0.0665191
FARSA	NA	GGGAATGCTTCGAAACACAC	Brunello	4.41871	1.93314	12.3683	0.00102042	0.0665191
IKBKG	NA	CGTCACCTGGGCTTTCACAG	Brunello	-1.63343	5.46962	12.3673	0.00102086	0.0665191
RPS17	NA	CTGATGAAGCGAATTCAGAG	Brunello	4.63435	1.87381	12.3655	0.00102161	0.0665191
REST	NA	GATTAGTATTGTAGCCGCAG	Brunello	3.34263	2.39208	12.3618	0.00102321	0.0665635
OR1N2	NA	CAGCAACAGTGTGTGCATCA	Brunello	-1.9163	4.35027	12.353	0.00102698	0.0667491
SFSWAP	NA	CGCACCGTCTGCGTTGTGTG	Brunello	1.60449	4.6246	12.3473	0.00102941	0.0668472
DDOST	NA	GTGCGGGATTGAGTTTGACG	Brunello	2.65839	3.11584	12.3433	0.00103115	0.0669003
HFM1	NA	AACAATCCATACCACAAGTG	Brunello	1.59539	4.54939	12.3313	0.00103635	0.0671775
NUDT18	NA	AGGATGTCATGGGCTCGCAG	Brunello	-2.89931	2.97316	12.323	0.00103997	0.0673517
OR4D1	NA	ATGATGGTGACATACCGGAG	Brunello	2.01641	3.97126	12.3177	0.00104223	0.0674273
CDC25C	NA	TGCTAAGATTCGAAAGATCG	Brunello	-1.56536	4.6474	12.316	0.00104299	0.0674273
COX16	NA	CGGCTATGGAGTCCCCATGT	Brunello	3.87661	2.1606	12.305	0.00104781	0.0676782
MRPL33	NA	GCCCCACTTACAGAAGACCG	Brunello	5.19233	1.13289	12.2958	0.00105186	0.0678798
ARHGEF35	NA	TTATCCCTGAGGCTCCCATG	Brunello	2.49517	3.07898	12.2812	0.00105831	0.0682353
PPP2R5E	NA	CTCCACTCTTAATGAACTGG	Brunello	1.54662	4.758	12.2766	0.00106034	0.0683055
BEND7	NA	TACAAGAACTCAAGACCATG	Brunello	-2.27914	3.76472	12.2732	0.00106183	0.0683407
RAE1	NA	GATGTTACTTCAATATCCTG	Brunello	5.21431	1.06025	12.269	0.00106371	0.0684007
L3HYPDH	NA	ATGGTGGACATTGCATATGG	Brunello	-2.3527	3.49586	12.2592	0.00106808	0.0686208
TEKT3	NA	TAATTCGGAGAAACTAAGAG	Brunello	2.85046	2.86168	12.2563	0.00106938	0.0686435
WNT2B	NA	TACTGACCGTGCGACCACAG	Brunello	-2.06086	4.17286	12.2514	0.0010716	0.0687028
CMKLR1	NA	GTCCCGGAAGACGAGAGATG	Brunello	2.50803	3.15493	12.2501	0.00107219	0.0687028
SYMPK	NA	GAGGGACGAGAATGTGAACG	Brunello	3.32095	2.58101	12.2304	0.00108107	0.0691583
HIST1H2AJ	NA	GCTCCGCAAAGGCAACTATG	Brunello	-2.61881	3.15349	12.2301	0.00108121	0.0691583
PAK1IP1	NA	TCAGCAGCAATGGACTCTTG	Brunello	3.84741	2.16515	12.2185	0.00108648	0.0694344
N6AMT1	NA	GGTGGAGTCACTACATAGGG	Brunello	4.59967	1.30376	12.2121	0.00108939	0.0695399
PRR23D1	NA	GAACCGCAGAATGACAATGA	Brunello	3.1224	2.50627	12.2089	0.00109087	0.0695399
VAMP5	NA	TCCGTTACCGGATCTGCGTG	Brunello	-2.66788	3.4507	12.2076	0.00109147	0.0695399
VIL1	NA	CTGGAAGAGTTTCAACCGAG	Brunello	-1.65026	4.54285	12.2065	0.00109197	0.0695399
HMGB1	NA	AACCTATATCCCTCCCAAAG	Brunello	5.55909	0.732995	12.2003	0.00109478	0.0695644
FIBP	NA	TTGCTGAATATTGTCCACCA	Brunello	1.48224	5.49231	12.1988	0.00109548	0.0695644
GARS	NA	ATTAAGTTAAAAGACACTGG	Brunello	-4.28511	1.84921	12.1983	0.00109571	0.0695644
IL6R	NA	ACTCACAAACAACATTGCTG	Brunello	-2.45283	3.55639	12.1973	0.00109619	0.0695644
DRAM1	NA	TTTGTATCTTGTATACATCG	Brunello	-1.93788	4.01371	12.1925	0.0010984	0.0696397
SNRPF	NA	ACTAACAGGAAAGCCAGTGA	Brunello	6.45712	1.33711	12.1905	0.0010993	0.0696397
DNLZ	NA	CCAGCTCGTCTACACCTGCA	Brunello	2.6796	3.09224	12.181	0.00110369	0.0698569
ALG1	NA	GCATAGCATTGGTAACACAC	Brunello	3.79211	2.35006	12.1768	0.00110566	0.0698982
PAFAH1B1	NA	ACACAGAGAATGGGTACGTA	Brunello	3.57844	2.92063	12.1755	0.00110627	0.0698982
ATP5A1	NA	AGGATAGGCCTCACGACCAG	Brunello	3.72808	2.29722	12.1708	0.00110846	0.0699755
MINOS1	NA	GCGGATGCGGTCGTGAAGAT	Brunello	2.57183	3.86991	12.1656	0.00111083	0.0700479
ATXN10	NA	TCTGTAATAATCAAGAACCT	Brunello	3.63113	2.66306	12.1641	0.00111153	0.0700479
RPLP0	NA	TGAAGTGCTTGATATCACAG	Brunello	2.11445	4.00519	12.1575	0.00111462	0.0701558
RPRD1B	NA	GGGTCAAGACCTACCAAGAG	Brunello	1.85414	4.32344	12.1563	0.00111518	0.0701558
TRAPPC11	NA	CTGAGCAATTGCATCCAATG	Brunello	2.71595	3.17105	12.1524	0.00111701	0.0701777
CCT7	NA	GCAGGTGAAACCCTATGTGG	Brunello	8.35739	0.49122	12.231	0.00111746	0.0701777
LILRB3	NA	CAGGGTCATGTTCTCTCCTG	Brunello	4.18829	2.19106	12.1256	0.00112968	0.0708836
LINC01272	NA	GGGCGATGGTGACATTCCAC	Brunello	-2.54494	3.22792	12.1202	0.00113225	0.0709379
MMP23B	NA	GCCTTCTTCCCCCCGCACGG	Brunello	2.14613	3.72079	12.1197	0.0011325	0.0709379
RTN4IP1	NA	GAGAGCCACATATGGCAAAG	Brunello	3.08355	2.60557	12.113	0.00113566	0.0710746
ABCB9	NA	TGGACACCATCATGATGATG	Brunello	-1.90799	4.54747	12.11	0.00113712	0.0711046
CAV1	NA	TAAACACCTCAACGATGACG	Brunello	-2.68992	3.38393	12.1064	0.00113885	0.0711511
RPTN	NA	TCTGACCGTAGTGGGAACTC	Brunello	2.98977	2.86273	12.0982	0.00114277	0.0713347
AXL	NA	CCCGAAGCCAATGTACCTCG	Brunello	2.53869	9.3989	12.0913	0.00114608	0.0713385
PSMD14	NA	TACCAACCAACAACCATCTC	Brunello	5.474	1.47379	12.0896	0.00114688	0.0713385
MRRF	NA	GTTCAGTCACTAACCTGGTG	Brunello	2.79465	2.97518	12.0893	0.00114706	0.0713385
HUS1	NA	TAAGCTTATCAGGGCTGATG	Brunello	2.30638	3.46975	12.0888	0.0011473	0.0713385
NOLC1	NA	GCTGTACCTGCCAAGCGAGT	Brunello	3.33643	2.4894	12.087	0.00114816	0.0713385
TICAM1	NA	AGTCCGAAACACCGTCAATG	Brunello	-1.49398	5.36973	12.0858	0.00114873	0.0713385
LIPI	NA	TTACAAGACTAGCTTATGTG	Brunello	-2.30122	3.70929	12.0823	0.00115044	0.0713835
NDUFB3	NA	AATGAAGCTTGGAGATACAT	Brunello	3.19081	2.64269	12.0704	0.00115619	0.0715825
NELFB	NA	TGATGGCGAAGGGGTCACAC	Brunello	2.48451	3.17516	12.07	0.00115641	0.0715825
TRAF3	NA	GCCCGAAGCAGACCGAGTGT	Brunello	-1.78766	5.32823	12.0696	0.00115661	0.0715825
LOC100129216	NA	CTGCAATGATAATATTCTGA	Brunello	3.46337	2.29348	12.0637	0.00115945	0.0716968
FBXW7	NA	ACAGAATTGATACTAACTGG	Brunello	3.62511	2.50886	12.0607	0.00116092	0.0717272
CLNS1A	NA	GTACCCTTTACATCGCTGAG	Brunello	3.1082	2.80135	12.0551	0.00116366	0.0717872
BBS1	NA	CAGAAACCTCTAGGAAGACG	Brunello	-2.93225	2.756	12.0547	0.00116388	0.0717872
HTRA2	NA	CGTTCGAGATAGGGACCTCG	Brunello	4.81579	1.2157	12.0384	0.00117188	0.0722197
CYB561D2	NA	CAGCCAAAGACATAAGCACC	Brunello	2.90622	2.81099	12.0256	0.00117819	0.0725011
IL1RL1	NA	TGAACCAAGAATTCAACAAG	Brunello	1.63757	5.13841	12.0251	0.00117845	0.0725011
CCDC94	NA	AAGACCGGCAGTACGTGGTG	Brunello	1.67605	4.26745	12.0203	0.00118085	0.0725869
NAA38	NA	GCATTCGCATGACAGATGGA	Brunello	2.57471	3.349	12.0064	0.0011878	0.0729526
POLR2B	NA	ATAGACCGTGTAGTCACAAG	Brunello	3.53886	2.39861	12.0016	0.00119018	0.072992
EIF3G	NA	CTTCAAAGGCTGTCGCAAGG	Brunello	4.8127	2.04744	12.0011	0.00119045	0.072992
DHX36	NA	ACGTTGGCCAGATTATGTAA	Brunello	2.35593	3.91594	11.9909	0.00119555	0.0732424
KEAP1	NA	CAGCACCGTTCATGACGTGG	Brunello	2.41732	3.33607	11.988	0.00119704	0.0732455
DACT1	NA	AGCACCTGGAGACAGACAGT	Brunello	3.28357	2.36912	11.9866	0.00119775	0.0732455
SPDEF	NA	GTCCGCGACACCGTGTCGGG	Brunello	-3.76999	2.49413	11.9848	0.00119863	0.0732455
PPP1R7	NA	TCTGCTGAGAAACATCGAAG	Brunello	4.78987	1.76764	11.9697	0.00120629	0.0736516
MPDZ	NA	TCAGCATTGTTGGTGGACGA	Brunello	-1.58109	4.60287	11.9673	0.00120752	0.0736646
CCDC84	NA	AGCAACCAACAAATTCTGGT	Brunello	3.65711	2.40685	11.9637	0.00120937	0.0737155
ATF4	NA	AGATGACCTTCTGACCACGT	Brunello	1.91843	3.96663	11.957	0.00121276	0.0737998
HNRNPH1	NA	TGGTCCAAATAGTCCTGACA	Brunello	1.70704	4.44592	11.9551	0.00121374	0.0737998
TXNRD1	NA	ACTGAGCTACTACTCTGAGT	Brunello	4.42286	1.49253	11.953	0.0012148	0.0737998
PCNA	NA	TGCTTCAAATACTAGCGCCA	Brunello	3.67101	2.13987	11.953	0.00121482	0.0737998
EPRS	NA	CTCAGTACACCACGAACCGT	Brunello	4.49272	1.54131	11.9494	0.00121667	0.0738506
CIAO1	NA	GACGCCAGATACGCACAGTA	Brunello	4.31955	2.0568	11.9354	0.00122386	0.0741999
DAP3	NA	GGGTATGTTTCACCTCCTAG	Brunello	4.19589	1.91244	11.9342	0.00122448	0.0741999
OR52L1	NA	GACGATGTACCCAATCTCGT	Brunello	-2.46535	3.65364	11.9294	0.00122698	0.0742898
TDRD5	NA	GCGAGTACCTTACCGAGGAA	Brunello	-2.5601	3.37556	11.9259	0.00122882	0.0743387
ARHGAP11A	NA	AAGACCATATTCATACCGAA	Brunello	2.56729	3.32093	11.9235	0.00123002	0.0743498
ATP5B	NA	CTGCATAGTACCCATGTCAG	Brunello	4.42784	1.93452	11.9117	0.0012362	0.0746608
SDE2	NA	ACTAAATCTCAAACAGACAG	Brunello	3.76875	2.36139	11.9037	0.00124035	0.0748494
SYNPO	NA	GAGGAGTCGATGGCCCGCCG	Brunello	2.84766	2.8107	11.8952	0.00124481	0.0750556
TNNI1	NA	CTTCAGCAAGAGTTTGCGGG	Brunello	3.16036	2.63219	11.8876	0.00124884	0.0752155
NCAPD3	NA	AACATAGCGTATTCCCCACA	Brunello	2.84162	2.87885	11.8863	0.00124953	0.0752155
OIT3	NA	ACATGGTTGTCACATAGAGG	Brunello	1.55675	4.50022	11.879	0.00125337	0.075384
GRPEL1	NA	CACCTGAAGAACCTCTATGA	Brunello	5.07658	1.82262	11.8739	0.0012561	0.0754859
DNTTIP1	NA	TCGAGATCCCAACACAAAGG	Brunello	1.53617	4.98543	11.8669	0.0012598	0.0756453
WDR5	NA	TTCAGTTTGACGAAAGCGTG	Brunello	2.63793	3.1801	11.8642	0.00126124	0.0756693
ATP5D	NA	CCCATTCCCCCAGTGAGCAG	Brunello	3.3209	2.5261	11.861	0.00126294	0.0757048
MAP2K7	NA	CATTCTGGGCAAGATGACAG	Brunello	2.19818	3.67822	11.8547	0.00126631	0.0757048
ATG4C	NA	GCAAGGCATCCTGATTTACA	Brunello	-1.55663	4.63183	11.8542	0.00126656	0.0757048
SEC13	NA	AGTCGTGTCCCGCATGCTCG	Brunello	3.2565	2.59238	11.8535	0.00126696	0.0757048
ATP2A2	NA	GTTCAACTCGAGCAAAACAG	Brunello	5.95934	1.42294	11.8533	0.00126705	0.0757048
GATC	NA	ACGCGCCGTGGACACAGACG	Brunello	3.20932	2.79515	11.8443	0.0012719	0.0759319
COG4	NA	TGGCTTATATGTTACCATGG	Brunello	4.26144	1.78551	11.8418	0.00127324	0.0759496
KRTAP6-1	NA	GCCACAGAACCCATAGCCAG	Brunello	2.9626	2.71325	11.8347	0.00127708	0.0761158
OBFC1	NA	CTTTGCAAAACTCTACATCA	Brunello	2.19054	3.67084	11.8304	0.00127938	0.0761905
HARS2	NA	AGGATACAGTAAGGTCATAG	Brunello	4.63655	1.69047	11.8253	0.00128213	0.0762911
PGK1	NA	GCTCATAAGGACTACCGACT	Brunello	2.24767	3.55025	11.8223	0.00128381	0.0762911
SPATA31A3	NA	AGCTTCAGGACGAATCACCA	Brunello	2.2991	3.50172	11.8211	0.00128445	0.0762911
C14orf80	NA	GGCACTGGCACAACTACCTG	Brunello	3.62824	2.1984	11.8179	0.0012862	0.0762911
COX6B1	NA	AAGGCAATGACCGCTAAAGG	Brunello	3.43402	2.22807	11.8176	0.00128633	0.0762911
CORO1A	NA	GCCACAGAGGTAGACGATGT	Brunello	3.37718	2.2186	11.8152	0.00128763	0.0763059
DACH1	NA	AGTGCAAAATGGTGGATCTG	Brunello	-2.40931	3.27755	11.8114	0.00128971	0.0763664
LAS1L	NA	CAGGACACATTCTACACGTG	Brunello	3.44368	2.46254	11.8072	0.001292	0.0763993
MRPL4	NA	GCGCGGTGGCGAAAACATCG	Brunello	4.4146	1.62912	11.8056	0.00129289	0.0763993
ZFP36L1	NA	AGGGGCAAAAGCCGATGGTG	Brunello	2.71179	2.96032	11.8046	0.00129342	0.0763993
EEF1A1	NA	ATTACAGGGACATCTCAGGT	Brunello	3.15584	2.5458	11.8025	0.00129458	0.0764056
ZG16B	NA	TGTACATGACCATACCCCGG	Brunello	-3.49035	2.56796	11.7931	0.00129976	0.0766485
MED10	NA	GTGGAGAACATTCGGCAGCT	Brunello	2.24665	3.50805	11.7869	0.00130319	0.0767889
PHF5A	NA	CAGGGGCGCTGTGTGATCTG	Brunello	5.65043	1.40504	11.7828	0.00130545	0.0768594
SEC61B	NA	TCCTTACCTCTGCCGGACAG	Brunello	3.07234	3.0453	11.7746	0.00130996	0.0770627
EIF4G1	NA	ACTGTGGCAATGATCTTGCG	Brunello	3.0172	2.68029	11.7693	0.00131292	0.0771741
DNA2	NA	AATTGGTACGGTTCTCCATG	Brunello	3.63427	2.1522	11.7666	0.0013144	0.0771986
IMP3	NA	GCGCAGCTTGAGGAGCACGG	Brunello	3.91477	2.46745	11.758	0.00131921	0.0773857
QRSL1	NA	ACATCCATCGAATTCACCAG	Brunello	3.48116	2.73206	11.7556	0.00132059	0.0773857
CLP1	NA	ACCAAAATGATACACCAGAG	Brunello	3.24264	2.66282	11.7552	0.00132079	0.0773857
RIOK3	NA	AACATGATGAAGTAGTATGT	Brunello	-2.97079	2.99397	11.7453	0.00132633	0.0775919
VPS52	NA	TCCAGGATCAGTTCAAACCG	Brunello	3.44005	2.43232	11.7451	0.00132645	0.0775919
FOXD4L3	NA	ACTTGGTGCCAAACTCTGAG	Brunello	4.38171	1.40895	11.7396	0.00132953	0.0776178
SOD1	NA	CCTCTATCCAGAAAACACGG	Brunello	3.74029	2.46148	11.7388	0.00133002	0.0776178
EIF3M	NA	TCAGAAGAGAACTCGGAAGG	Brunello	4.95701	1.21424	11.7385	0.00133014	0.0776178
KIFAP3	NA	TTCCTGACAATGAATCACGG	Brunello	-1.64113	4.49805	11.7367	0.00133117	0.0776178
TRMT11	NA	GTTTAGATGCATCTGAAACC	Brunello	2.49196	3.10269	11.7245	0.0013381	0.0779593
PSTK	NA	CTCTTGAGACCTGTTTACAG	Brunello	3.49504	2.7875	11.72	0.00134062	0.078043
BOP1	NA	GTGGGTTGTACGACTCGGCG	Brunello	4.48937	1.45501	11.715	0.00134347	0.0781461
NPIPA5	NA	AGCATGAAAGAACGTGAGCA	Brunello	4.03581	2.01208	11.7034	0.00135014	0.0784712
CLK2	NA	CTTGTAGCCAGTCCCCGACG	Brunello	2.7617	3.0658	11.6972	0.00135366	0.0786128
POLG2	NA	CGCAGAATGGTGGACCTCGG	Brunello	5.37957	0.951484	11.6886	0.00135862	0.0788382
ZNHIT3	NA	GCACGCGGCAGGCTGGACAG	Brunello	2.80788	2.99329	11.6842	0.00136119	0.0789238
YPEL2	NA	TCATGATGAACTAATTTCCA	Brunello	-1.68879	4.27476	11.6708	0.00136891	0.079308
PSMD13	NA	GAACCGATGTCACACCAGGA	Brunello	-4.97194	1.66903	11.6637	0.00137304	0.079484
GAGE2B	NA	GGATCCTGCAGCTGCTCAGG	Brunello	2.3622	3.67524	11.6575	0.00137669	0.079632
KDM1A	NA	TTTCTGAAACAGGATCGTGT	Brunello	3.21658	2.55139	11.6514	0.00138024	0.0797328
GOLGA6L1	NA	GAGGCTGGAGGAGATGATGT	Brunello	4.84055	1.12996	11.6507	0.00138064	0.0797328
MRPS22	NA	AACCTATAAGCTAATGACTC	Brunello	3.77565	2.34341	11.6429	0.00138526	0.079936
PCDHGB6	NA	AGGTACCATATCGAAGAACG	Brunello	-1.53562	4.64466	11.634	0.0013905	0.0801296
MRPL46	NA	GAAGCTCGTGGTCTGAATAC	Brunello	4.0758	1.92695	11.6333	0.00139088	0.0801296
MSTO1	NA	CATGTCAGCCAGATGAACCA	Brunello	6.54263	0.983935	11.6286	0.00139367	0.0801296
FBXO28	NA	CGTCGTAGGACATAAAGCTG	Brunello	3.32943	2.35195	11.6285	0.00139374	0.0801296
LIPT1	NA	ATGCCTACCAATTACAACAG	Brunello	2.27057	3.55261	11.6257	0.0013954	0.0801296
SLC6A20	NA	CCCACGTACCGACACCACTG	Brunello	2.11674	3.9633	11.625	0.00139584	0.0801296
LUC7L2	NA	CTGGCAGAGACTTACCGTCC	Brunello	3.02094	2.63223	11.6241	0.00139634	0.0801296
EED	NA	AAGAGAATGATCCATACCAC	Brunello	5.09642	1.20526	11.6213	0.001398	0.0801614
CBR3	NA	GCAAGTCGTCGATGTCCAGT	Brunello	-2.9309	2.75224	11.5915	0.00141584	0.0811197
RPL18A	NA	CTACGAGAGTACAAGGTAGT	Brunello	5.71428	0.636927	11.5845	0.00142005	0.0812664
OR56A5	NA	ATGATGGATGAGTACTGTAG	Brunello	-3.22274	2.76905	11.5836	0.00142064	0.0812664
KATNA1	NA	AAGCCGTAGTGTTACCAATG	Brunello	3.58452	2.30316	11.58	0.00142281	0.0813269
PARS2	NA	CTGCTTAGGACCAACTCACG	Brunello	4.1552	1.6518	11.5745	0.00142611	0.081451
VN1R1	NA	CCATCCACCTGCATATACTG	Brunello	-1.78518	4.37181	11.5628	0.00143326	0.0817141
GABPB1	NA	AAACCTCTACTATGCTGGCA	Brunello	1.67984	4.38697	11.5603	0.00143478	0.0817141
FAM159A	NA	GACTGCCAAGGTGTGAACAC	Brunello	-1.61481	4.34865	11.5599	0.00143499	0.0817141
URB2	NA	GATCAAGAGATAATGGCCAA	Brunello	5.36462	1.07159	11.5596	0.00143522	0.0817141
MAT2A	NA	CCTGATGCCAAAGTAGCTTG	Brunello	-5.00104	1.41716	11.5517	0.00144002	0.0818707
BANP	NA	AGGCTGTGTCCAACCTCTCG	Brunello	6.30939	0.894371	11.5514	0.00144023	0.0818707
METTL17	NA	CCACACACATATATTCACGT	Brunello	4.57966	1.31969	11.5485	0.00144199	0.0819065
PARG	NA	CACACAGTAACTATTCGGGT	Brunello	2.71381	2.99734	11.5432	0.00144523	0.0820265
MTF1	NA	AATGCACTTCCACAACACAA	Brunello	1.87966	4.08265	11.5287	0.00145418	0.0824285
TGFB3	NA	CAGGACCTGATAGGGGACGT	Brunello	-2.31633	3.58066	11.5279	0.00145469	0.0824285
GPR17	NA	CAGATGCATCAGGAACACGT	Brunello	-2.53432	3.59052	11.5231	0.00145767	0.0824285
PSPN	NA	AGAGTTCTCGTCTGAACAGG	Brunello	2.62354	2.94355	11.5224	0.00145808	0.0824285
ANKRD49	NA	TTCAGGAGCTCATTGCACAG	Brunello	3.09559	2.71246	11.5223	0.00145815	0.0824285
POP1	NA	GAAGTGGGGCTACTGCCTTG	Brunello	3.05427	2.6548	11.5208	0.00145913	0.0824285
HMGCS1	NA	ACAACTAATGCATGCTATGG	Brunello	3.71633	2.57364	11.5116	0.00146484	0.0826329
TRMT10C	NA	TAAGCCATGTCAAAAACCAA	Brunello	7.10268	0.76462	11.5833	0.00146503	0.0826329
NUDCD3	NA	AGCGATAGAAGTCTGTCTTG	Brunello	3.04289	2.68186	11.5037	0.00146976	0.0828352
WFDC3	NA	CTGCAGCATTTATGCCCCTG	Brunello	2.74384	2.85967	11.4998	0.00147221	0.0828566
CYP4F11	NA	CAGGCGTCAACATCCGACGG	Brunello	3.20133	2.42373	11.4991	0.00147268	0.0828566
GPN1	NA	TCCAGGTTGATCACATACGG	Brunello	3.69475	2.28306	11.4938	0.00147597	0.0828566
BRPF1	NA	CCAACCGCCTGACCATCCAA	Brunello	2.22787	3.49948	11.4929	0.00147654	0.0828566
TCTEX1D4	NA	GCCCGACCAGCGAGTTGCGG	Brunello	3.1259	2.69994	11.4924	0.00147684	0.0828566
TRNAU1AP	NA	CATTACGGTCTCCCCCATGG	Brunello	2.79687	2.98395	11.4922	0.00147699	0.0828566
WRNIP1	NA	GCGGCGCGTCGTAGCTCTCG	Brunello	3.79065	2.077	11.488	0.00147963	0.0829406
RFWD3	NA	ACTTCAGAACAACATAGGCA	Brunello	-1.6966	4.26384	11.4841	0.00148212	0.0830159
SNED1	NA	GTGGAGACCACCACCAACGT	Brunello	-3.46794	2.26808	11.4658	0.00149371	0.0835995
UBR3	NA	TGTTGAAGTCGTGTCCGGTG	Brunello	-1.40653	5.24793	11.464	0.00149484	0.0835995
PRICKLE2	NA	GCGGGTGCCAGCAAACGCCG	Brunello	3.66209	2.18415	11.4605	0.0014971	0.0836612
ATG101	NA	AGTGGAACTTGCCTGTGCTG	Brunello	2.18177	3.81816	11.4508	0.00150329	0.0839162
ARHGAP26	NA	CATCAGTCCCTACACCATGG	Brunello	-2.04727	3.87145	11.4498	0.00150398	0.0839162
OR4C6	NA	GGTCATAGGCCATCACAGTG	Brunello	2.87482	2.77825	11.4454	0.00150679	0.0840082
GTPBP2	NA	GACCTTTCGTACTAGCACCT	Brunello	3.28504	2.52669	11.4401	0.00151021	0.0841346
RARS2	NA	GTGGTGAGTGAAATCAGTAC	Brunello	3.88351	1.82058	11.4245	0.00152031	0.0846042
CALR	NA	CCTCGGGCTTCTTAGCATCA	Brunello	2.31045	9.68918	11.4208	0.00152271	0.0846042
HM13	NA	CAATTATGAATTTGACACCA	Brunello	-2.25519	3.46477	11.4203	0.001523	0.0846042
NKX3-1	NA	AGTACCTGTCGGCCCCTGAA	Brunello	2.55296	3.14753	11.4196	0.00152347	0.0846042
PRPF19	NA	AAATCCTGATAGTGGCATCG	Brunello	5.61796	1.02669	11.4181	0.00152447	0.0846042
EIF5B	NA	TTGATAGACTCAATTGTCTG	Brunello	3.34622	2.46346	11.4157	0.00152601	0.0846247
TECR	NA	CAGGTCCCGGAAGTACAGTG	Brunello	1.53517	4.77084	11.4088	0.00153049	0.0848085
CALR	NA	TAATCCCCCACTTAGACGGG	Brunello	2.25449	8.92927	11.3992	0.00153682	0.0850353
SLC39A10	NA	TCTGATGTTAAACTACCGAA	Brunello	2.7313	2.86662	11.399	0.00153693	0.0850353
VSIG2	NA	GTCTCCCACCGACGTGCTGT	Brunello	-1.66816	4.31139	11.3868	0.001545	0.0853859
UHRF1	NA	CTACAACCCCGACAACCCCA	Brunello	2.28911	3.80299	11.3858	0.00154562	0.0853859
DDX49	NA	AGCCCAAGCAGTCTCGACCT	Brunello	4.6617	1.4482	11.3813	0.00154861	0.0854312
ZCRB1	NA	GAGCAGCTGAGTTCATCCGA	Brunello	3.08951	2.91058	11.381	0.0015488	0.0854312
UBE2D3	NA	TACTTACTATCATCCCCAAC	Brunello	4.01225	1.92063	11.3729	0.00155419	0.0856634
ASAH2B	NA	CCTCATATTTCTCCACAGTG	Brunello	2.79233	2.80618	11.3694	0.0015565	0.0857258
CDC16	NA	TGCTCTAGATAACCGAACCC	Brunello	2.8891	3.14406	11.3627	0.00156096	0.0859063
ATP6V0A1	NA	ATTGCATCATCAGCAGATGG	Brunello	-1.93288	4.03706	11.356	0.00156544	0.0860875
PRC1	NA	GCGGTTACAAAGAACTGAGG	Brunello	4.32654	1.53685	11.3525	0.00156777	0.0861501
SDHA	NA	ATAAGGTGTGCAATAGCGAG	Brunello	2.67583	2.96301	11.3476	0.00157105	0.0862649
C15orf41	NA	TGCTTGATGCAGTCCACTAG	Brunello	1.93084	3.96544	11.3451	0.00157276	0.0862937
TIMM10	NA	CAGGCACACAGACTCGCCCT	Brunello	3.34355	3.07509	11.3278	0.00158447	0.0868704
SMN1	NA	TGTGCCGCGCCGGAACAGCA	Brunello	3.02793	2.65733	11.3224	0.00158809	0.087003
IL9R	NA	AGAGACTCCCAAGCAGACAC	Brunello	1.92673	3.79798	11.3185	0.00159079	0.0870498
EIF4A1	NA	AAACATCTTGATGTATTTGG	Brunello	5.31576	0.902487	11.3177	0.00159134	0.0870498
GLTSCR1	NA	TGTGCGATGCAGGATCACGT	Brunello	-2.41489	3.85699	11.3049	0.00160005	0.08746
MED18	NA	TGCCCTGGTGCGAAACTGCG	Brunello	1.58848	4.68535	11.2994	0.00160384	0.0876015
SNRK	NA	TGTCTTTACGGGTGAAAAGG	Brunello	1.55342	4.49104	11.2882	0.00161156	0.0879569
ARID1A	NA	TTTGAATGCAAGATTGAACG	Brunello	3.81019	1.99335	11.2767	0.00161952	0.088325
KCNN4	NA	GAGAGCGCCGATGCTGCGGT	Brunello	-3.09148	2.38491	11.2698	0.00162427	0.0885173
METAP2	NA	AATACCCACCCACACAAGAT	Brunello	2.25282	3.34375	11.2623	0.00162956	0.0886369
MEF2BNB-MEF2B	NA	TGTCCCCATAGACGCTGAAG	Brunello	1.72108	4.25918	11.2607	0.00163067	0.0886369
BMS1	NA	AAAGTCATACCTGAGTATTG	Brunello	4.57217	1.21683	11.2595	0.00163149	0.0886369
FBP2	NA	CTCTTCATGCTTGACCCGGT	Brunello	2.75579	2.94963	11.2589	0.0016319	0.0886369
DIS3L	NA	GGGAACACAAATCTGCACTG	Brunello	2.58148	3.04208	11.2579	0.00163258	0.0886369
EDRF1	NA	TTTCTTCACAAAGAGTAGTG	Brunello	2.55904	3.0177	11.2442	0.00164219	0.0890923
GNL2	NA	TTCTAAGAAAGTTTGCAACG	Brunello	4.98233	0.819973	11.2348	0.00164889	0.0893223
CTR9	NA	AAAGCATTGCGTACTAACCC	Brunello	2.14376	3.75342	11.2347	0.0016489	0.0893223
TCEB1	NA	ACTTTCGATAGCACATGTGA	Brunello	2.74246	3.00798	11.2321	0.00165078	0.0893579
ZFP64	NA	ACAAGCTGAAAACTCACATG	Brunello	1.59926	4.37677	11.2268	0.00165452	0.0894935
C9orf57	NA	TCTTCTTTACAGTACTGACC	Brunello	-2.49697	3.18889	11.2246	0.00165608	0.089511
GABPA	NA	CCGAAATGTTGAGTGTGGTG	Brunello	2.08403	4.00181	11.2137	0.00166385	0.0898638
LRSAM1	NA	CTGCGTACCCTCAACATCAG	Brunello	1.9589	4.00751	11.2119	0.00166512	0.0898656
OAZ2	NA	GGGCATCAGGAGCACCACAG	Brunello	-2.08345	4.07504	11.2048	0.0016702	0.0900193
C8orf86	NA	CAGCCAAGTTTGGGACAGAA	Brunello	1.87348	4.10098	11.2045	0.00167045	0.0900193
RNF113A	NA	TGAGCCCGAGAGTCTCGGCG	Brunello	-2.80638	2.99346	11.2018	0.0016724	0.0900575
NAPA	NA	CCAGGGCCGATTCACGATTG	Brunello	-2.9466	2.91014	11.1927	0.00167891	0.0903411
DIRAS1	NA	TGCACGATGAGCTTGTAGAT	Brunello	2.29741	3.45972	11.1899	0.00168097	0.0903846
MTX2	NA	ACACCACTGAAGATACAGCT	Brunello	1.59666	4.57627	11.1743	0.00169224	0.0909234
PSMA3	NA	TCCGTCAGGAGAGAATGTAG	Brunello	5.10601	0.949973	11.1709	0.0016947	0.090988
STRAP	NA	AAAAGCTCTGTGGTGCAGTG	Brunello	2.58266	3.08221	11.1621	0.00170114	0.0912664
RPL7	NA	CGTTTGTCATCAGAATCAGA	Brunello	3.53965	2.1293	11.1592	0.00170326	0.0912857
PNPT1	NA	CTATATCACTATAGGTGCGA	Brunello	4.35698	1.42743	11.1581	0.00170402	0.0912857
DRD3	NA	GAGAGGGCATAGTAGGCATG	Brunello	-2.41927	3.37645	11.149	0.00171071	0.0915095
REV3L	NA	TCTAATTCACATGTACTCTG	Brunello	4.08134	1.56912	11.149	0.00171072	0.0915095
GIGYF2	NA	GACACAGACCTAGTTACTGA	Brunello	-1.84393	3.97144	11.1449	0.00171377	0.0916053
CIRH1A	NA	TTTACTGCACCTAAAGACAA	Brunello	2.70411	3.06389	11.1418	0.001716	0.0916354
STARD7	NA	TTATGTTCGGCGGTATAGTG	Brunello	-1.67526	4.16062	11.1407	0.00171686	0.0916354
TOMM70A	NA	TGAGAAGCTAGACAATAAGA	Brunello	2.77213	3.08844	11.1187	0.00173313	0.0924356
ADAT2	NA	GCAGCTGCACACATAATGCA	Brunello	1.99287	3.81301	11.1132	0.00173724	0.0925582
DROSHA	NA	TCCTTAGGTACCAAAAACTG	Brunello	3.8348	1.86574	11.1122	0.00173798	0.0925582
RAB10	NA	CTAGTATATGACATCACCAA	Brunello	2.69968	3.45741	11.1083	0.0017409	0.0925695
PRAMEF5	NA	TTTGGAGGCAGCACAGCTTG	Brunello	-2.58757	3.04708	11.1083	0.00174091	0.0925695
HAUS5	NA	TCTGATCCTCCCAGGTCCGT	Brunello	3.47188	2.50931	11.1068	0.00174202	0.0925695
OSGEP	NA	CTGTGGAATAAGCCATTGGT	Brunello	4.32067	1.48844	11.104	0.00174414	0.0926143
RTFDC1	NA	AGAGGCATGAACTGGTGAAG	Brunello	6.15409	0.60077	11.0997	0.00174738	0.0926948
CYP2C8	NA	AAGCAATCGATAAAGTCCCG	Brunello	2.15097	3.44928	11.0986	0.00174821	0.0926948
AEN	NA	TGTGGCTATCGACTGTGAGA	Brunello	3.13061	2.42362	11.0941	0.00175163	0.0928081
ATP1A1	NA	GCAACCAGTTATGATTACAA	Brunello	6.5412	0.453601	11.0849	0.00175852	0.0931054
VPS33A	NA	AGATCTCATTCCATTCGATG	Brunello	2.03533	3.63146	11.0788	0.00176319	0.0932843
SMS	NA	TTGACCAAATGGTGATTGAT	Brunello	1.32742	5.23034	11.0751	0.00176601	0.0933656
SLC10A2	NA	GGATCATTGCTCCCAAACTG	Brunello	-3.40228	2.12231	11.0654	0.00177338	0.0936341
PRMT1	NA	GATGGCCGTCACATACAGCG	Brunello	4.2584	2.1381	11.065	0.00177367	0.0936341
CDC23	NA	ACCGCCTCCGCCTATTACAG	Brunello	-4.65706	1.36001	11.0572	0.00177968	0.0938268
OR52M1	NA	GCACCATGCTATGACGTAGT	Brunello	-1.41474	5.12353	11.0569	0.00177991	0.0938268
TAS2R1	NA	AATTCAAAAAGAAGATACAC	Brunello	2.78825	2.84601	11.0452	0.00178883	0.0942289
CCND2	NA	ACTCCCATTATAGGTCTGTG	Brunello	-1.53236	4.49468	11.0418	0.00179151	0.0943012
CTR9	NA	AGAAGCTATTACCATCTGAA	Brunello	2.97444	2.65783	11.0289	0.00180149	0.0947087
SLC25A18	NA	TGGGACAGGTCACCACGACC	Brunello	-1.4499	4.66178	11.0273	0.00180269	0.0947087
RTFDC1	NA	TCATCTCCAGGCCCACAACG	Brunello	4.81288	1.41462	11.0251	0.00180445	0.0947087
YARS2	NA	TAACCCCTGAGCGCCCGAGT	Brunello	2.89638	2.85848	11.0234	0.00180575	0.0947087
CARS	NA	TGGCACATACTCACTAACCC	Brunello	5.48946	2.01875	11.0203	0.00180814	0.0947087
SNRNP25	NA	GACGGTCCGAGTGTGCAAGA	Brunello	4.09156	1.56838	11.0192	0.00180905	0.0947087
PGS1	NA	GAGCGCTTCAACGAGACCAT	Brunello	4.68637	1.19215	11.019	0.00180916	0.0947087
SNW1	NA	CCTTCCGATCAGCAATGTAG	Brunello	2.27019	3.55149	11.0173	0.00181048	0.0947087
HAUS6	NA	ATGCATTTGTGCAAGTCCTG	Brunello	2.24039	3.42499	11.0167	0.001811	0.0947087
DNM1	NA	TTACATGAACACCAACCATG	Brunello	-1.66432	4.37166	11.0066	0.00181888	0.095052
KEAP1	NA	CCTGGAGGATCATACCAAGC	Brunello	2.075	3.63199	11.001	0.00182331	0.0952153
AQP12A	NA	GAGGCGCATCAGGGTGCAGG	Brunello	3.45808	2.15815	10.9935	0.0018292	0.0954542
MAD2L2	NA	GTGCGCGAGGTCTACCCCGT	Brunello	3.3848	2.24119	10.9839	0.0018368	0.0957803
ARHGEF25	NA	GCAACGATATGATGACGCTG	Brunello	-1.69646	4.27365	10.9822	0.00183809	0.0957803
UBA52	NA	GCGCAACACCAGGTGCAGGG	Brunello	5.66415	1.39157	10.9788	0.00184081	0.0958228
DDIT3	NA	CTGGTATGAGGACCTGCAAG	Brunello	-2.00326	3.83386	10.9779	0.00184155	0.0958228
UBE2E1	NA	CTCACCTGCAATTAGGTGGA	Brunello	-1.65351	4.48335	10.9743	0.00184438	0.095901
EIF3C	NA	AGGATGCGGATATAGAACCG	Brunello	6.56732	1.66214	11.0319	0.00185094	0.0961734
SYS1	NA	TGGTGATACTCACCAGGTGA	Brunello	4.60183	1.23294	10.9575	0.00185784	0.096463
SDHAF2	NA	TACTAGGCTCGTTAATCAGG	Brunello	2.889	2.75392	10.9549	0.00185989	0.0964999
CHAMP1	NA	AACAGGCTTCCAGATATCTG	Brunello	1.99662	4.02425	10.9532	0.00186131	0.096504
TAF8	NA	TGCATCCCAGAGGCGCGATG	Brunello	3.17031	2.58764	10.9515	0.00186263	0.096504
ATP6V0B	NA	CCCAGGTTGGACCACATGAA	Brunello	4.67794	1.24169	10.9473	0.00186604	0.0966117
ZNF138	NA	AGTGCCTGGACACTGCACAG	Brunello	4.26598	1.82545	10.9442	0.00186849	0.0966698
RPLP0	NA	AGACTGCTGCCTCATATCCG	Brunello	4.93843	0.979893	10.9413	0.00187089	0.096725
CHD4	NA	CAAGATGCTAGACCTGCTAG	Brunello	2.83892	2.87024	10.9321	0.00187833	0.0970402
SDHA	NA	GCCCATCACCTCGACCACGG	Brunello	4.19062	1.52193	10.9298	0.0018802	0.0970676
PPIE	NA	TGTACACCTGAGGATTTGAG	Brunello	2.19494	3.70713	10.9263	0.00188301	0.0971437
MCM7	NA	AAGCCCAACTACTTACTGCG	Brunello	3.26698	2.52817	10.9233	0.0018855	0.0972032
RPP21	NA	AGGACCGCGAGGCCTTCCAG	Brunello	2.28687	3.63055	10.9147	0.00189247	0.0974628
LENG9	NA	ACCAGGACCACATTGCTGGG	Brunello	-1.8101	4.17315	10.9138	0.00189322	0.0974628
MTCH1	NA	TGCCACGAAAAGAGCCTCAG	Brunello	1.73914	4.17485	10.9088	0.00189731	0.0975016
CDK5	NA	TAGCCGCAATGTGCTACACA	Brunello	2.49577	3.19499	10.9084	0.00189766	0.0975016
SYT14	NA	AGAAGCTAAATATGGCACAC	Brunello	-1.60765	4.6254	10.908	0.00189801	0.0975016
HINFP	NA	TGACTACTTACGATCCAATG	Brunello	3.30113	2.26595	10.9042	0.00190107	0.0975896
PAK1IP1	NA	GGGGCTCTAGTGCATCACAG	Brunello	4.55807	1.83415	10.8978	0.00190635	0.0977914
VDAC1	NA	GCAACACTCACCATAGCCCT	Brunello	1.94916	3.66599	10.887	0.0019153	0.0981813
SFPQ	NA	CGAAGCTGTCTACCTCTCAT	Brunello	5.39761	1.34927	10.883	0.00191862	0.0982816
CLCC1	NA	ATTATATGGATCCACTCCAA	Brunello	-3.05004	2.64579	10.8791	0.00192187	0.0983791
CTNNBL1	NA	AGCTCGGATTCCATGAACCT	Brunello	5.29482	1.03727	10.8681	0.00193105	0.0987725
C19orf25	NA	CAGATCCTGGAGGATGTGCG	Brunello	-3.09353	2.58138	10.8666	0.00193228	0.0987725
TMEM229B	NA	CCCACACGCTCGTGACCCCA	Brunello	-2.88518	2.58357	10.8562	0.00194101	0.0991226
NSF	NA	GAGAGTCTTACCACAACCTG	Brunello	3.50263	2.61412	10.8552	0.00194187	0.0991226
FAM209B	NA	TGACACTGCAGTATCACAAA	Brunello	2.42739	3.05975	10.8511	0.00194528	0.0992271
FOXD1	NA	GCCTACGGCTACGGCCCCTA	Brunello	-2.3804	3.38884	10.8467	0.00194894	0.099344
RAP2A	NA	CGAGGTGGATTCGTCGCCGT	Brunello	2.67786	2.77861	10.8447	0.00195065	0.0993614
MAT2A	NA	CAGTCACCAGATATTGCTCA	Brunello	2.65412	2.95455	10.839	0.00195549	0.0995378
GUK1	NA	ACATCAAGGCCACCGATCTG	Brunello	-3.15509	3.42639	10.8373	0.00195692	0.0995408
NOL6	NA	GATTGATGCCTTCCTACGGG	Brunello	4.22151	1.84152	10.8306	0.0019626	0.0997076
SNRNP35	NA	GCATTGCCCTCCAGACCGCG	Brunello	3.29812	2.364	10.8302	0.00196295	0.0997076
SAMD3	NA	CAAGAAGCAAAGCATTACAG	Brunello	-1.55983	4.48616	10.8204	0.00197131	0.100049
NDUFB7	NA	AGATGATGGACGCGCAGCTG	Brunello	2.37833	3.49878	10.8191	0.00197242	0.100049
TUBD1	NA	AATGAATTCTCAGACATGTG	Brunello	3.90473	1.8197	10.8053	0.00198426	0.100579
CHTF18	NA	ACGGTAGAATCGCTGTGAGG	Brunello	4.20101	1.7222	10.8015	0.0019875	0.100673
CCT3	NA	CTACCAAAGCCATCAGTCGG	Brunello	3.21765	2.45751	10.7979	0.00199058	0.100758
NPLOC4	NA	TTTAGATAGTCCTCATCGAA	Brunello	3.94186	1.64003	10.787	0.00200007	0.101088
TADA1	NA	AGAACTTAAGCGAGGCCCTG	Brunello	4.29556	1.33676	10.7868	0.00200023	0.101088
NFXL1	NA	TGGTCTTGTCAGCTGCCATG	Brunello	2.26448	3.42055	10.7856	0.00200127	0.101088
EIF2AK4	NA	ACTGGCCAAGAAACACTGTG	Brunello	2.83513	2.81541	10.7705	0.00201437	0.101663
SUZ12	NA	GGAGACTATTCTTGATGGGA	Brunello	3.62143	2.26751	10.7693	0.00201546	0.101663
NARS2	NA	ACAAAACTCACCTACTGTCA	Brunello	1.47222	4.74639	10.7572	0.00202606	0.102127
QSOX2	NA	GGGTAGATCAGGTAACACGA	Brunello	-1.7375	4.35611	10.7521	0.00203052	0.10228
MAGEA10-MAGEA5	NA	GGTGCCTGGGACCAGAGGAG	Brunello	4.11596	1.64124	10.7489	0.00203339	0.102328
MRPL35	NA	CTACCTATTAAGGATCACTG	Brunello	4.79282	1.05699	10.7479	0.00203429	0.102328
CTDSP1	NA	TGACCTGCTGGACAAATGGG	Brunello	-1.40126	5.01381	10.746	0.00203593	0.10234
DCAF4L1	NA	TCGGTCGCTCGCCAAAGAGG	Brunello	2.01447	3.86705	10.7439	0.00203775	0.10236
FEZF1	NA	AAAAATCGCGTTCAAAACCT	Brunello	-2.2668	3.21157	10.7378	0.00204317	0.102526
RPL6	NA	ACAGGGTTGCGGCTGCAATG	Brunello	4.64194	2.42791	10.7368	0.00204412	0.102526
MRPL9	NA	CGGAATCGACTCCTTCCTCA	Brunello	2.35948	3.13757	10.7354	0.00204528	0.102526
PSMB7	NA	ACCAGGTATCAAGGTTACAT	Brunello	2.43924	3.09915	10.7331	0.00204734	0.102558
MVB12B	NA	TACTACGTCATAGCCTGTCG	Brunello	2.55072	3.45561	10.7274	0.00205247	0.102744
CD28	NA	TTCAGGTTTACTCAAAAACG	Brunello	3.65068	1.9704	10.7181	0.00206074	0.103087
NASP	NA	GGAGAGACAGCTAATGAGTG	Brunello	2.22668	3.53605	10.7133	0.00206506	0.103231
PAK1	NA	GATGCTGGAACCCTAAACCA	Brunello	4.21186	1.74199	10.7107	0.00206737	0.103276
PPP6C	NA	CAGTTCTGAACAGTTCACAA	Brunello	3.74042	1.97154	10.7085	0.00206937	0.103305
HRH3	NA	GAGGCTCGAGTCGGCCACGA	Brunello	2.65751	2.72527	10.705	0.00207249	0.103389
FOXO3	NA	AGAGCGGAAAAGCCCCCCGG	Brunello	2.34173	3.38535	10.7013	0.00207581	0.103484
C18orf65	NA	TCCACTGCGGAGTTATCACG	Brunello	-2.10102	3.80975	10.6975	0.00207925	0.103518
BRMS1	NA	AAGGGGCTCCGTGTATTCAG	Brunello	2.12296	3.47543	10.6974	0.00207935	0.103518
DEDD2	NA	GCTTCACCGTATGTTCGAGG	Brunello	-2.49544	3.32746	10.6943	0.00208216	0.103573
OR4F17	NA	CACTACACTACAATTATGTG	Brunello	3.72744	2.16016	10.6916	0.00208458	0.103573
ALG11	NA	TTTAAGGAAACGCTATCTTG	Brunello	4.43257	1.504	10.6909	0.00208523	0.103573
COX15	NA	GCTGGCACAATAAAGAACCA	Brunello	4.41201	1.60172	10.6899	0.00208616	0.103573
TBL1X	NA	TGAGGCACTGTATACGAGAG	Brunello	1.47678	4.98742	10.6806	0.00209461	0.103921
TRIM29	NA	GAGAGCCAAGGTGCTGCATG	Brunello	2.037	3.79765	10.6766	0.00209825	0.10403
MDN1	NA	AAGTCTGAGGAGGTTCTACG	Brunello	3.2684	2.34997	10.6747	0.00209994	0.104043
MRPL16	NA	CCACTACGTGACACCTGTGA	Brunello	3.89417	1.89985	10.6717	0.00210267	0.104107
EP400	NA	AGTGGTCATAAGGTTACACA	Brunello	2.91033	3.03311	10.6592	0.00211418	0.104606
ACD	NA	AAGCAGCGTGGCCCCGACGT	Brunello	1.52153	4.85006	10.6574	0.00211578	0.104613
CBL	NA	GGTGGAAGATCTCGAAGTGT	Brunello	-4.80449	1.40983	10.6551	0.00211791	0.104648
ASPH	NA	TCAAGAGGTATCCCACGCCA	Brunello	1.43625	5.23768	10.6486	0.00212389	0.104853
SNW1	NA	CTGTAAAGGAACAACAAGAG	Brunello	3.66763	1.89846	10.6475	0.00212496	0.104853
SMC5	NA	ACAGGCAACAGATATTAAGG	Brunello	4.07932	1.78075	10.6423	0.00212974	0.105018
KLF9	NA	AGGACTCGACCCAGATTCGG	Brunello	-2.45451	3.28965	10.6404	0.00213152	0.105034
ANKRD52	NA	GATGCCCACTATGCACTGCA	Brunello	1.66518	4.12162	10.637	0.00213468	0.105118
AKT2	NA	GACCCCATGGACTACAAGTG	Brunello	-1.78528	4.01032	10.6287	0.0021424	0.105427
MRPL37	NA	CATTCATGAAGATCGATGAT	Brunello	3.26238	2.38954	10.6267	0.00214423	0.105445
IL18R1	NA	CCAGGCCACGTCTTCACAAG	Brunello	-2.09588	3.5248	10.6227	0.00214796	0.105557
ANKRD60	NA	GGCAGGAGCCACCTTCGTCG	Brunello	2.53521	2.87992	10.6187	0.00215178	0.105673
Non-TargetingControl	NA	GTTATCCTGTCGAAGTAAAG	Brunello	1.63424	4.15547	10.6143	0.00215586	0.105782
EIF3L	NA	ACTTCTTGGCAGTCTTACAG	Brunello	2.85966	2.52177	10.6116	0.00215836	0.105782
KANK3	NA	CGTGCCCGAGACCCGAGAAG	Brunello	2.85369	2.53396	10.6116	0.00215837	0.105782
PRPF8	NA	GACGGGTGCGACCAGAGCGT	Brunello	4.90053	1.06235	10.6052	0.00216439	0.106006
ZBTB46	NA	CCTGCATCAGGCCACCGCGG	Brunello	1.83225	3.81255	10.5969	0.00217222	0.10625
RHOT2	NA	TGGCAGAGGTATCCGTGCAG	Brunello	-2.50363	3.14576	10.5966	0.00217258	0.10625
GLDN	NA	GCATGTCATGGCTCTCGGCG	Brunello	3.04912	2.3921	10.5951	0.00217399	0.10625
MYOF	NA	TGATGCCAAAGGCTTACAGG	Brunello	-1.55799	4.54051	10.592	0.00217687	0.10625
RNPS1	NA	ACTCACCCGGAATGTGACAA	Brunello	3.75392	2.02688	10.5917	0.00217722	0.10625
CHCHD1	NA	GACTTGCATCACGGAGATGT	Brunello	2.85084	3.0196	10.5907	0.00217818	0.10625
VPS51	NA	CTGCCAGAGAGGCCTTAATG	Brunello	4.07237	1.74392	10.5849	0.00218369	0.106381
XPO5	NA	TCTTCAACTCAGATGACTTG	Brunello	2.19026	3.72505	10.5847	0.0021838	0.106381
DDX28	NA	GGCGGCCGCGAAGTAGTGAG	Brunello	3.26362	2.87551	10.5809	0.00218741	0.106486
ZNF385C	NA	AGCATCCAAGAGCTCTGAGT	Brunello	3.82016	1.76139	10.5776	0.00219061	0.10657
GMPS	NA	CCACCACTGAGTAAAACCTA	Brunello	3.93168	1.60438	10.5649	0.00220278	0.10709
NCAPH2	NA	TAGACTCCAAGGAGTCAAAG	Brunello	2.93588	2.5524	10.5622	0.0022054	0.107146
OR5L1	NA	TTGCACTTGTGTGGTCACTG	Brunello	-1.56125	4.63792	10.5529	0.00221435	0.107497
UMPS	NA	TGGACAATGTACACACTGAG	Brunello	1.58836	4.41965	10.5516	0.00221559	0.107497
MAPK14	NA	CAAGGCGAGTAATACCTGTC	Brunello	-1.83303	4.0814	10.5398	0.00222703	0.107973
PPM1K	NA	TTTCCGTTTGCCAATCTGTG	Brunello	-1.87966	3.94371	10.5384	0.00222837	0.107973
ALX1	NA	GTCTCCATAACGTGCTCCAG	Brunello	1.61725	4.62419	10.5271	0.00223934	0.108311
EFTUD2	NA	GCTTGGCATCCACCTGACGA	Brunello	3.77096	2.0039	10.5265	0.00223997	0.108311
C3orf58	NA	AGTACACGTTCTTCACGTTG	Brunello	-1.63621	4.10413	10.5256	0.00224082	0.108311
DBNDD1	NA	GGATGCAGAGATCGTTAAGG	Brunello	1.85891	3.90718	10.5251	0.00224132	0.108311
FAM200B	NA	TTTGGTATGATATAGTAAGT	Brunello	-3.09302	2.53801	10.5192	0.00224708	0.108463
FPGT	NA	GTCAGAGTCTAATTTAAGAT	Brunello	-2.05955	3.59594	10.5174	0.00224889	0.108463
SNRNP35	NA	GGAGTATGATCCACTCAAAG	Brunello	3.01929	2.69484	10.5173	0.00224897	0.108463
SCAMP3	NA	CTATGGCTCATACAGCACTC	Brunello	-2.00478	3.94638	10.5107	0.00225545	0.108704
ADGRE3	NA	ATCATCCAGGGAGACACACA	Brunello	-1.79452	4.0258	10.4904	0.00227555	0.109599
KBTBD6	NA	TCAAGTCCTTCTACGATGCG	Brunello	-1.70267	4.54997	10.4854	0.00228047	0.10975
COPS3	NA	AATACACTTGTGCTAACTCG	Brunello	3.37603	2.48169	10.484	0.00228191	0.10975
SLC9A9	NA	GTTCCACTTTCAATATCAGT	Brunello	-1.86684	3.86796	10.4827	0.00228321	0.10975
POLR2F	NA	GATGTGTGCCCCTGTGATGG	Brunello	4.48773	1.20977	10.4724	0.00229349	0.110171
RPL23A	NA	GCACGTCACCCACCTTCCGG	Brunello	4.70457	2.50476	10.469	0.00229687	0.11026
ATP6V0D1	NA	AGGCATGGTTCCTCATGTGG	Brunello	2.37021	3.09088	10.462	0.00230389	0.110524
ATP6V0C	NA	TGATGCCAGCCATGACCACT	Brunello	2.54525	3.18919	10.4568	0.00230915	0.110703
TRAPPC12	NA	CCACACGACAGATTCACTGC	Brunello	-1.5584	4.48689	10.452	0.00231405	0.110865
SRSF6	NA	CGTTTACGAGCTGAACGGCA	Brunello	-2.80604	2.79365	10.4487	0.00231734	0.110928
KLHDC2	NA	CTTCGAGAGCTATGAGTCCA	Brunello	1.61021	4.48833	10.4476	0.00231843	0.110928
MTERF3	NA	CAATTGTCAGAGGATATCTG	Brunello	2.95169	2.85858	10.4458	0.00232033	0.110946
AR	NA	TCCAGCTTGATGCGAGCGTG	Brunello	4.35329	1.24858	10.4426	0.00232356	0.111027
MRPS7	NA	GCTGTTTACCTGAATCATGA	Brunello	2.29942	3.31297	10.4374	0.00232879	0.111203
BCORL1	NA	CTGGAACAAGCCCTGAATGG	Brunello	-1.65169	4.17922	10.436	0.0023303	0.111203
PPIL1	NA	GCTCGTCGAGGTTACTACAA	Brunello	3.22763	2.4564	10.4329	0.00233338	0.111277
HCCS	NA	GGAACGCGCCTATGAGTACG	Brunello	2.13899	3.51722	10.4311	0.00233521	0.111291
NRBF2	NA	TCTTGTCACAAAAAGGCTGC	Brunello	1.73205	4.20983	10.4134	0.00235341	0.112085
CLTC	NA	AAGTTGGCACACCACCTACA	Brunello	2.01073	3.65458	10.4114	0.00235546	0.112096
FURIN	NA	TATTACCACTTCTGGCATCG	Brunello	-2.71921	2.96608	10.4102	0.00235674	0.112096
RPL21	NA	ATTCGCATATATGTGGCCAA	Brunello	4.40146	1.10263	10.4078	0.0023592	0.112139
PAK2	NA	TGTCTCCACAGATTTACACA	Brunello	-2.48541	3.2035	10.3978	0.00236954	0.112557
SPATA13	NA	GGGAGATCATGGACACCGAG	Brunello	-3.13568	2.39546	10.3946	0.00237286	0.112641
CDC37	NA	TTGGTGCATTGACCTAGAGG	Brunello	4.21009	1.60733	10.3918	0.00237571	0.112703
GAD1	NA	TTACATCGACATGCAACCAA	Brunello	-2.07357	4.16157	10.381	0.00238703	0.113165
PQLC2	NA	TGGCGCACGCCATCCCCATG	Brunello	2.22793	3.42877	10.3786	0.00238954	0.113178
C9orf114	NA	CTTCTGTGTGGATGAGATCG	Brunello	4.76864	0.789812	10.3752	0.00239311	0.113178
TUBGCP4	NA	TTCTACTACAACCATCACAG	Brunello	2.86686	2.5202	10.375	0.00239335	0.113178
AMMECR1	NA	AGCTCATCCCTTGTCATTGG	Brunello	-2.29739	3.73283	10.3737	0.00239464	0.113178
STK17A	NA	AAAAGGCCAAGATTGTCGGA	Brunello	2.83972	2.66417	10.3733	0.00239509	0.113178
NIF3L1	NA	GCTGAGAGTTGGGACAATGT	Brunello	-2.03029	3.56372	10.3654	0.00240339	0.113496
SLC28A2	NA	CGGATACGCTAGCTTTGATG	Brunello	-2.02673	3.83511	10.3624	0.00240651	0.113569
GHITM	NA	CATGATGAGAGGCTCTTGGG	Brunello	2.64748	3.12846	10.3584	0.00241073	0.113628
KRTAP1-3	NA	GTCCCACTAGTTGAGAAGCT	Brunello	-1.55913	4.43836	10.3583	0.00241092	0.113628
GCA	NA	ATCCATCGAGGAGTATAGCT	Brunello	-1.99822	3.78583	10.3568	0.00241245	0.113628
RBMS1	NA	CAGCAGTAGCAACTCAGGAT	Brunello	2.4833	3.03474	10.3442	0.00242584	0.114185
MCM5	NA	GCCTGATGCAGTCCCCCACG	Brunello	3.0108	2.70762	10.3349	0.00243576	0.114415
HAUS4	NA	CTTAAGCCTCACCCTAGCAA	Brunello	3.84068	1.88232	10.3339	0.00243679	0.114415
TRIM15	NA	ATATATCACAAAGGTCTCTG	Brunello	-2.03348	3.60375	10.3321	0.00243866	0.114415
SNRNP27	NA	TTCGGTGCGGGGATCGCGAG	Brunello	2.15814	3.45651	10.3285	0.00244256	0.114415
PRIM1	NA	TGACAGACTATGACGATGTG	Brunello	2.9942	3.10735	10.3282	0.00244292	0.114415
PSMD1	NA	TGAATCTCTCTGTCGTGACA	Brunello	2.64085	2.85381	10.3269	0.00244427	0.114415
PTBP1	NA	CGTGGACGTTCGGAACGGAA	Brunello	2.97648	2.54982	10.3268	0.0024444	0.114415
GATA4	NA	AGCCGCTTACACCCCGCCGC	Brunello	1.46541	4.79913	10.3265	0.00244473	0.114415
MBTPS1	NA	GCTCAAACATGTTGACCCCG	Brunello	2.73261	3.04101	10.3263	0.00244494	0.114415
UXT	NA	CAGGAAAAAACCATATCCCA	Brunello	5.16333	1.33993	10.3068	0.00246589	0.115216
NWD1	NA	CAAATGAGCTCAGATGCCCG	Brunello	-3.47907	2.02191	10.3066	0.00246616	0.115216
PPP1R11	NA	GGAGCCTTACCATCAAACTT	Brunello	3.39162	2.01859	10.306	0.00246682	0.115216
TMEFF1	NA	CGCCTTCTGCTGCTACACGT	Brunello	-1.68063	5.67677	10.2978	0.00247562	0.115448
TKT	NA	ACAGCCTCGTACATACCCGA	Brunello	2.05229	3.57422	10.2965	0.0024771	0.115448
AP2A1	NA	AGGCCTTGTACAGTCGAAGG	Brunello	-1.57449	4.59725	10.2954	0.00247828	0.115448
DNAJC19	NA	TTCTTCTTTCAGGCCTTCAG	Brunello	3.31809	2.23151	10.2908	0.00248328	0.115448
MRPL51	NA	GTTGTCATACACTCCGAACA	Brunello	4.18176	1.48139	10.2905	0.00248359	0.115448
RFX7	NA	GAAGCGGGCTAATTCCAAGA	Brunello	3.91607	1.74471	10.2901	0.00248408	0.115448
MRPL54	NA	TTTGGCCCCCTTCATAACTG	Brunello	1.8559	3.82805	10.2888	0.00248549	0.115448
USP17L2	NA	CAGGGAAGCGTTCTCGTAGC	Brunello	-1.57196	4.90294	10.2879	0.00248644	0.115448
VIM	NA	ACAGCATGTCCAAATCGATG	Brunello	-1.92003	3.85617	10.2862	0.00248836	0.115448
METAP2	NA	TTATTGAGAGAACATCCAGT	Brunello	3.73167	2.40123	10.286	0.0024885	0.115448
HMX2	NA	AGGCAAGGAAAAGGGATGGG	Brunello	2.52865	3.35522	10.2847	0.00248994	0.115448
PRKRIP1	NA	ACGTGTACAGACATCTGCGC	Brunello	1.94026	3.73654	10.2838	0.00249089	0.115448
ABCF1	NA	GATGGAGTATGAGCGCCAAG	Brunello	2.79262	2.56181	10.2583	0.00251898	0.116653
SAE1	NA	AAAGTTGCCAAAGTTAGCCA	Brunello	1.57339	4.24743	10.2571	0.00252027	0.116653
MTCH2	NA	TTACCATAACTAAAGAGACC	Brunello	2.52873	2.89991	10.2558	0.00252171	0.116653
OR51A4	NA	GTATCTCAGAGGGTTGTGGA	Brunello	-1.69279	4.08651	10.2512	0.00252686	0.116817
NINL	NA	GTGCGTATCGTTGGCCCTCG	Brunello	-1.5342	4.97747	10.2495	0.00252878	0.116831
FAM222A	NA	GTCAATGGCTATGACACCAG	Brunello	-2.25823	3.44539	10.2473	0.00253116	0.116859
RPS5	NA	TTCACTGCAATGTAATCCTG	Brunello	4.73262	1.25899	10.246	0.0025326	0.116859
NODAL	NA	GTAGAGCATAAGGAGCACAT	Brunello	-1.9892	3.61719	10.2444	0.00253436	0.116866
CREB3	NA	TAGGCTAGTACTGACAGATG	Brunello	-2.363	3.40534	10.242	0.00253704	0.116915
DDX20	NA	TTCAAGCTAAATCTGGCACC	Brunello	3.02361	3.37842	10.2402	0.00253904	0.116933
BCL2L1	NA	CAGGCGACGAGTTTGAACTG	Brunello	-2.34165	3.35912	10.2357	0.00254413	0.117004
TAMM41	NA	GGCTTTCGTCTACGGCTCCG	Brunello	3.31444	2.19209	10.2351	0.00254479	0.117004
RPF2	NA	GGCGGATATTTGATACTGTG	Brunello	-5.11795	0.908435	10.2345	0.00254542	0.117004
LRRC8E	NA	CACCATGTACATCCGACAGA	Brunello	-1.5363	4.77976	10.2277	0.00255301	0.117278
GOLT1A	NA	GGAGCACGGAATCAAAGTAC	Brunello	-1.84269	3.93015	10.2187	0.0025632	0.117672
ARSH	NA	GTAACAGTGATCATTCCGAG	Brunello	-1.66163	4.14162	10.2156	0.00256671	0.117759
AP2S1	NA	ATCCTCATCCAGAACCGGGC	Brunello	2.22991	3.80714	10.2044	0.0025793	0.118261
DEFB107A	NA	TACTTCAAAGGTAAGACATT	Brunello	1.93546	3.57533	10.1967	0.00258806	0.118588
Non-TargetingControl	NA	CTTCTAGCTGGTTCATTGCT	Brunello	-1.32709	5.15296	10.195	0.00259007	0.118605
FGF12	NA	CTTGGATGGCCACTACACGC	Brunello	-3.12496	2.44632	10.1884	0.00259758	0.11877
GLIPR1L1	NA	GGAGAAAATATCTGGTTAGG	Brunello	-3.82076	1.69752	10.1873	0.00259876	0.11877
IPO13	NA	GGAGCTCTTCGACAGCAGTG	Brunello	2.43652	3.65077	10.1863	0.00259997	0.11877
WAPAL	NA	GTGCTTTACTTACCCGTTTG	Brunello	3.92433	1.63646	10.1861	0.00260023	0.11877
AQR	NA	ACGATTGCAAAAGAGTCTAG	Brunello	3.68904	2.0088	10.1843	0.00260228	0.118789
IL26	NA	TCACCAAAAGTTGTTACCCA	Brunello	-1.53701	4.3262	10.1788	0.00260859	0.119003
LOC149373	NA	AAAACAATACCTTAGCACTG	Brunello	2.25027	3.22221	10.1747	0.00261329	0.119142
CEP170B	NA	TGTATGTCCCTGCGTCACTG	Brunello	-1.59073	4.67571	10.1692	0.0026196	0.119355
POLA2	NA	ACAGCAATCAGGTCAAGCAG	Brunello	4.87319	1.06055	10.1632	0.00262655	0.119572
GTF3C5	NA	CACAACGGATTCGGAAATCG	Brunello	2.06026	3.79383	10.1622	0.00262767	0.119572
ANAPC7	NA	GCTGGCAAACCTGTACAAGA	Brunello	2.31901	3.0799	10.1506	0.00264111	0.120108
NCAPG2	NA	TCCACGGGATACACCTTCCG	Brunello	3.17274	2.51126	10.1478	0.00264438	0.120141
NR1H3	NA	CTACAATGTTCTGAGCTGCG	Brunello	-1.2804	5.25392	10.1465	0.00264587	0.120141
NSUN4	NA	TCAAGTTCGAGTTACCTCAT	Brunello	1.66974	4.05352	10.1457	0.0026468	0.120141
DNM2	NA	GCAGATGTGGCGTGCCCATG	Brunello	3.17858	2.70913	10.1411	0.00265219	0.12031
LIN9	NA	TAGAATGGGGAAAAATTCGG	Brunello	3.5444	1.89344	10.1364	0.00265767	0.120484
CIAO1	NA	GAGGCCAGGTAATTACCGCA	Brunello	-4.99143	1.68911	10.1278	0.00266777	0.120866
ARHGDIA	NA	CACCTGCGGAAACGGCCACG	Brunello	-2.92697	2.57083	10.1244	0.00267177	0.120902
ERVV-2	NA	AATAGTTTGATTGCATGCAG	Brunello	-2.3201	3.41241	10.1243	0.0026719	0.120902
SEC16A	NA	TGAGGCAGATCGCGCCAACG	Brunello	-3.6443	1.9245	10.1193	0.00267783	0.121095
RCL1	NA	TGGAGGCCAGTTCAGCACTG	Brunello	3.36131	2.35486	10.1158	0.00268194	0.121205
HIST1H2BE	NA	CTCCAAGAAGGCCGTGACCA	Brunello	2.05559	3.73208	10.1139	0.00268419	0.121231
BRAP	NA	TCACATCTGTCATTTCTCGA	Brunello	2.25415	3.4212	10.1025	0.00269769	0.121701
UQCRC2	NA	TGTAAGACGCAGCAAATGGG	Brunello	5.44147	0.861044	10.1023	0.00269793	0.121701
HMGB1	NA	GGCGATACTCAGAGCAGAAG	Brunello	3.37673	2.0181	10.1008	0.00269977	0.121708
TADA1	NA	AGCTCATAGACTTCTCACAC	Brunello	4.63682	1.18923	10.0955	0.00270605	0.121915
TLR3	NA	ACGACTGATGCTCCGAAGGG	Brunello	-1.50237	5.71902	10.093	0.00270903	0.121974
NOP16	NA	TGTAGCGTACATAGTCAATG	Brunello	3.33605	2.30078	10.0797	0.00272493	0.122614
PLGLB1	NA	ACGACGATGAAAATACCTGC	Brunello	2.51072	2.92874	10.074	0.00273185	0.122849
NR2F2	NA	ACATTTGCGAACTGGCCGCG	Brunello	1.4339	4.96011	10.0702	0.00273638	0.122976
GOLGA6C	NA	TTGTAGCTGTTCCACCACAG	Brunello	2.306	3.3546	10.0639	0.00274399	0.123224
GSTA3	NA	CTTGGCTGCAGCTGGAGTGG	Brunello	1.91323	3.5744	10.0629	0.0027453	0.123224
CCHCR1	NA	TGAGGTCCACAGCCAGACAT	Brunello	2.03616	3.70401	10.0588	0.00275016	0.123366
ASPRV1	NA	CCCAGGACCAGGGAGACTAT	Brunello	-1.85556	3.93681	10.0512	0.0027594	0.123704
MRPS27	NA	AAGTGCATAGCCATACAACT	Brunello	3.14678	2.23352	10.0465	0.00276517	0.123886
ARID5A	NA	CTTCTCTAGACTTAAAGATG	Brunello	-3.02965	2.43376	10.0417	0.00277108	0.124074
C4orf29	NA	CAATTGAATCTGTTATTGCA	Brunello	-1.6894	4.09943	10.0307	0.0027846	0.124603
NOP56	NA	AGAGAAGCAATCGATTCGTG	Brunello	4.16517	1.9214	10.0275	0.00278847	0.12464
DCLRE1B	NA	CCGAGGACTCAATACCACCC	Brunello	2.11103	3.97351	10.0272	0.00278888	0.12464
FUS	NA	CAAAGCTATAATCCCCCTCA	Brunello	2.69637	2.61725	10.0177	0.0028006	0.125075
MRPL52	NA	CCAGTCTGGGAGCTCGGTAA	Brunello	3.12964	2.19196	10.0157	0.00280302	0.125075
ARL15	NA	TTCTAAATCATCCTCTGAAG	Brunello	2.56521	2.75518	10.014	0.00280515	0.125075
SAMD4B	NA	CCAATACTGTTGATGGCTGG	Brunello	-3.42618	2.01515	10.0137	0.0028055	0.125075
NPIPA2	NA	AACGTGCGCAAGCGTTGCGG	Brunello	5.08898	1.0953	9.99131	0.00283343	0.126181
MSTO1	NA	CCGTACGATACAGGACGTCG	Brunello	7.02372	0.819413	10.0461	0.0028342	0.126181
CNOT11	NA	CCTGCTGAGCATCATATCGG	Brunello	1.72953	4.0088	9.98963	0.00283554	0.126181
GRM2	NA	CCAGCCCTATGAGTACCGAT	Brunello	-1.83779	4.01622	9.98775	0.0028379	0.126182
TSC2	NA	CCTCTACAGGAACTTTGCCG	Brunello	3.15698	2.77334	9.98685	0.00283904	0.126182
ANKRD13B	NA	GGTGTATGGGGCATCTAACG	Brunello	3.06118	2.34982	9.98471	0.00284172	0.126224
SPSB1	NA	TCGGGTACACAACCCTCGTG	Brunello	-2.64276	2.67708	9.98102	0.00284636	0.126273
TMA7	NA	TTGAAAGCCTTATCTTCCTG	Brunello	2.42545	3.16124	9.98046	0.00284707	0.126273
RFC2	NA	AATGCTTCGGATAAGATCAT	Brunello	3.56874	1.95806	9.97969	0.00284803	0.126273
DHX33	NA	GAGATGGCAGCTACTCGACG	Brunello	5.07818	0.98568	9.97558	0.00285322	0.126425
OR5AU1	NA	GATGAGATAGCACTCACTGG	Brunello	2.45851	3.10895	9.9739	0.00285534	0.126442
LSM5	NA	AAAGGACGGCGATTACCTAA	Brunello	3.46387	2.16953	9.96954	0.00286085	0.126543
SOX7	NA	GACAGGGGTGAGTACTCCCC	Brunello	2.23264	3.16469	9.9691	0.00286141	0.126543
KRR1	NA	TAAGCCACTAAAAGGTCCAA	Brunello	3.35764	2.69768	9.96745	0.0028635	0.126543
DDIT4	NA	CACACAAGTGTTCATCCTCA	Brunello	1.5858	4.5813	9.96657	0.00286461	0.126543
CDKAL1	NA	TGCAAAACTAAACACGCCAG	Brunello	1.61934	4.40773	9.96313	0.00286897	0.126659
SEPHS2	NA	ATTTGGTTGGCATACTACAG	Brunello	2.38871	3.52663	9.95873	0.00287456	0.126829
GNG12	NA	GTTCCTCACAGTAGGACATG	Brunello	-2.12047	3.48226	9.9558	0.00287829	0.126842
MTG1	NA	GCTGGTGGACTGTATCATCG	Brunello	2.59692	2.97811	9.95399	0.0028806	0.126842
ILF3	NA	CGTCCCTCCGACACGCCAAG	Brunello	3.9517	1.63911	9.95322	0.00288158	0.126842
NAA25	NA	TGTAACGATGAGTACAAACT	Brunello	2.20137	3.45523	9.95301	0.00288185	0.126842
ANKRD11	NA	GTCAACGTCAAGGACTTCGC	Brunello	1.38844	4.80583	9.94912	0.00288681	0.12694
TP53I3	NA	GAACCGGGCGGACTTAATGC	Brunello	-2.7945	2.67939	9.94796	0.00288829	0.12694
RSL24D1	NA	GCCTTACCTTGCAATCGTTG	Brunello	3.12027	2.35301	9.94516	0.00289188	0.12694
CCL4L2	NA	GTTGCGAGGAAGCTTCCTCG	Brunello	-3.34376	2.01926	9.94479	0.00289235	0.12694
MRPL14	NA	CGAATCTGGGGGTCATTCGG	Brunello	3.47948	1.90064	9.94441	0.00289284	0.12694
PTDSS1	NA	AAATCTTCGATACGCCACAA	Brunello	2.2671	9.53375	9.93655	0.00290292	0.12718
EZH2	NA	CTTCTGTGAGCTCATTGCGC	Brunello	3.53399	1.8642	9.93634	0.00290319	0.12718
CENPM	NA	CGTACTTACCACCTGTGGCG	Brunello	2.3296	3.34731	9.93563	0.0029041	0.12718
NEDD9	NA	AAGACGTGGACATGTTACTC	Brunello	-1.95156	3.72466	9.93469	0.00290532	0.12718
PDRG1	NA	AAAAGGAATCAGAATCGAGA	Brunello	2.95986	2.44508	9.92076	0.00292329	0.127831
PDCD5	NA	CGAGCTGCAGGCCAAACACG	Brunello	-1.38002	4.93541	9.92044	0.00292371	0.127831
ZFX	NA	GCTGGCAAAATAGAACACGA	Brunello	-2.31813	3.21238	9.90869	0.00293896	0.128387
SYS1	NA	TCAGTTCCGCAGCTACGTGT	Brunello	-3.78403	1.7086	9.90663	0.00294165	0.128387
TFDP2	NA	TCAGGAATGTCAGAATCTGG	Brunello	-2.60212	2.76837	9.90656	0.00294174	0.128387
NOC3L	NA	TTTGACATGTCATTCATGAG	Brunello	3.40041	1.99591	9.9017	0.00294808	0.128492
CECR1	NA	TGGAAAAAGTGCATGCTGGG	Brunello	-2.20182	3.24573	9.90153	0.0029483	0.128492
NUDT21	NA	CCTGGTGGTGAACTTAACCC	Brunello	3.20585	2.2785	9.90065	0.00294945	0.128492
CHD5	NA	GTCCAGGCATACGAGATGGT	Brunello	-2.72907	2.53976	9.89638	0.00295503	0.128624
OBSL1	NA	GCACGAACACATGTTCTCGG	Brunello	-1.69261	4.09648	9.89477	0.00295715	0.128624
CLNS1A	NA	TCACACGCTGATTTATCACT	Brunello	3.09339	2.42456	9.89426	0.00295781	0.128624
SBDS	NA	GGGTCTGCAGAACTTCATCG	Brunello	3.28033	2.36975	9.88861	0.00296523	0.12887
DNAJC18	NA	ACACTTACTATTACCGTCGA	Brunello	1.82474	3.71212	9.88595	0.00296872	0.128942
METTL16	NA	AGATGGTATAGCTGCATGCT	Brunello	2.44736	3.19846	9.88308	0.00297251	0.128942
C1orf64	NA	TTGTTATTGACTGCACCCAC	Brunello	-1.88104	3.87874	9.88292	0.00297272	0.128942
SETD9	NA	TACTGGCAGTTGAACATCAA	Brunello	1.752	3.94874	9.88157	0.0029745	0.128942
SMIM5	NA	GAGCAGCAGCCTCTCGCCCA	Brunello	2.26524	3.12163	9.88058	0.0029758	0.128942
EIF2B3	NA	AACAGACGTTGCCTTACATG	Brunello	-2.70915	3.51341	9.8784	0.00297868	0.12899
IRF3	NA	GAGGTGACAGCCTTCTACCG	Brunello	-1.54514	5.60428	9.8756	0.00298238	0.129073
CHMP5	NA	GATGAGAGAGGGTCCTGCAA	Brunello	2.90426	2.66598	9.874	0.0029845	0.129088
UBE2V1	NA	CCAACAGTCGGAAATTGCGA	Brunello	3.31806	2.2618	9.87031	0.00298939	0.129222
C1orf110	NA	CAGAGCATTGGCAACCCGTA	Brunello	-1.43343	5.24256	9.8627	0.00299949	0.129582
RBM17	NA	ATCATTACCCCATGTTAGCG	Brunello	2.57707	2.91779	9.86114	0.00300157	0.129595
CSNK2A1	NA	CTAGTTGGTGAGGATAGCCA	Brunello	2.62016	2.76813	9.85956	0.00300367	0.129608
ZFP36L1	NA	GCTGTCTCGCGAGCTCAGAG	Brunello	2.49052	2.97412	9.85582	0.00300865	0.129746
LAGE3	NA	AGATGCCGAGCCCCACCAAA	Brunello	4.64501	1.18934	9.85174	0.00301411	0.129903
UQCC2	NA	CACAGAGCTTAAGAAAACGC	Brunello	2.94452	2.54112	9.84911	0.00301763	0.129903
RABGGTB	NA	TCCACCGTCAAAGTTCATAC	Brunello	3.50385	2.47003	9.84907	0.00301768	0.129903
HCFC2	NA	CATCTCCATTCACAATCATG	Brunello	1.61067	4.66472	9.84631	0.00302138	0.129927
PLD4	NA	GATGGACGGCACATATACAT	Brunello	-2.72281	2.84306	9.84585	0.00302199	0.129927
LSM6	NA	AATTCTGGAGTGGATTATCG	Brunello	4.26666	1.11769	9.84466	0.0030236	0.129927
LGALS9B	NA	CGAGGCAGAAAGGAAGATGG	Brunello	3.23815	2.20545	9.84122	0.00302821	0.130048
WDR61	NA	CTGGCCACAGGAACTCATGT	Brunello	2.19769	3.27718	9.83834	0.00303208	0.130077
FAM151A	NA	AAACCAATGTACTACACGGG	Brunello	1.73327	3.93193	9.83803	0.0030325	0.130077
KMT2A	NA	AAGATCAGTAGCGGTCCCGG	Brunello	3.1222	2.24159	9.83672	0.00303426	0.130077
EP400	NA	GTCATTGTCATAAAACACGA	Brunello	3.20957	2.3943	9.82775	0.00304638	0.130507
HELZ	NA	CTTCCACGTGATATCCAGAG	Brunello	-2.26306	3.28096	9.82662	0.0030479	0.130507
NOP10	NA	GAGCAGAAATTTGACCCGAT	Brunello	2.60707	2.81138	9.8117	0.00306815	0.131297
ZNF654	NA	CAAGCCTTTAACTGAATGTG	Brunello	3.2056	2.21153	9.80035	0.00308367	0.131843
RSL24D1	NA	TCAAATACCAGCGAGAGCTA	Brunello	4.85989	0.967713	9.79846	0.00308626	0.131843
POTEB2	NA	ACAGCGCCTTCATGGAGCCG	Brunello	2.88045	2.40554	9.79838	0.00308636	0.131843
SYNPO2L	NA	TAGTAAGCCTCACTATCAGG	Brunello	-2.75694	2.8252	9.79004	0.00309782	0.132255
THRAP3	NA	AGATCCAAAAAGGAAGATCG	Brunello	3.14233	2.25275	9.78866	0.00309972	0.132258
NOVA2	NA	GAGCGGGTATGCCTAGTACA	Brunello	-1.48419	4.47939	9.78517	0.00310454	0.132385
UFSP2	NA	ATATAGATTTATGTGGTCCA	Brunello	2.36254	3.00888	9.78186	0.00310911	0.132502
ORAOV1	NA	TCACAGATCGGGTGCTACCA	Brunello	5.32686	1.12281	9.77935	0.00311258	0.132513
TNFSF13	NA	CTGCCCCCCAACTCAACCAG	Brunello	1.835	3.94159	9.77904	0.00311301	0.132513
HDAC3	NA	TCATCAATGCCATCCCGCAG	Brunello	3.38224	2.01943	9.77529	0.00311819	0.132656
PSMB4	NA	GAAACGAGCCAAGGAGCCGT	Brunello	3.22544	2.32472	9.77096	0.00312421	0.132801
CHRM5	NA	GACCAAGACATTGCCCACAA	Brunello	-2.06674	3.49477	9.77019	0.00312528	0.132801
PTDSS1	NA	ACCGTAACTACGGATCAGCA	Brunello	2.07411	8.22086	9.76777	0.00312864	0.132801
DYRK2	NA	CTAAATGCTAAGAAGCGCCA	Brunello	2.71269	2.60571	9.76756	0.00312893	0.132801
GNG7	NA	AGCCACTAACAACATAGCCC	Brunello	1.59386	4.28823	9.7644	0.00313334	0.132904
UBXN2B	NA	TCAAGTGAACATGAATACAG	Brunello	-1.90032	3.66668	9.76302	0.00313526	0.132904
DHX33	NA	GCAGCTCCGAGTCTTCCAAG	Brunello	3.71286	1.83421	9.76119	0.00313781	0.132904
GOLGA6L4	NA	AGAAGCTGTTAGAACAGGAG	Brunello	5.04412	1.18707	9.76057	0.00313868	0.132904
CNOT10	NA	TATACAGAAGCCATATCAGT	Brunello	3.96679	1.51968	9.75812	0.0031421	0.13294
EXOC3L4	NA	TTGCCGTTCAGTAATGAGGT	Brunello	-1.96099	3.66085	9.75732	0.00314321	0.13294
GIMAP1	NA	GGTCTGTGCCTTTGATAACC	Brunello	-1.694	4.01484	9.75586	0.00314525	0.132949
OAS1	NA	TGGCATGGTTGATTTGCATG	Brunello	-2.03036	3.63132	9.752	0.00315066	0.13304
GEMIN4	NA	CGGGTGCACTATGACCAGGC	Brunello	3.16823	2.29648	9.75171	0.00315107	0.13304
SLC25A30	NA	TGCCTGGCGTAACATCGCGG	Brunello	-2.32136	3.17225	9.74372	0.00316229	0.133392
ALAD	NA	GGACATGATGGATGGACGCG	Brunello	2.91867	2.65192	9.74315	0.00316308	0.133392
BRPF3	NA	GAGCGCCATGCGGTCCAGTG	Brunello	-1.41916	4.88686	9.72985	0.00318187	0.134106
BCL7A	NA	ATACTCACGTCATCAACCTT	Brunello	-1.32109	4.9322	9.72429	0.00318975	0.13436
SBDS	NA	CAACAAGAGTACAAAACAGC	Brunello	3.60388	1.77268	9.72092	0.00319454	0.134484
CABP1	NA	GGAACAGACCAGCTACATGG	Brunello	-2.51635	2.88146	9.71513	0.00320278	0.134753
VHL	NA	CGCCGCATCCACAGCTACCG	Brunello	3.45607	1.99641	9.71331	0.00320537	0.134762
ARHGAP22	NA	GACCCAGTAACCATCATGGA	Brunello	1.28565	5.17257	9.71128	0.00320828	0.134762
CENPK	NA	TGAAATGGTACTGTCCACTA	Brunello	5.60201	0.773074	9.71107	0.00320858	0.134762
KRTAP5-10	NA	GGAGCCACAACCCCCACAGC	Brunello	3.62632	1.66361	9.69076	0.00323773	0.135757
TIMELESS	NA	GTGGAAGGTACGGACACTGA	Brunello	3.84426	1.46583	9.69037	0.00323829	0.135757
SMIM5	NA	TGAGAAGGCCACGATCTCCA	Brunello	-1.30603	4.91939	9.68898	0.0032403	0.135757
CWC25	NA	TAGTACCTGATGATGAAGAG	Brunello	-2.13511	3.34063	9.68842	0.00324111	0.135757
MVD	NA	CTGGTGCAGAGTGACGCTCA	Brunello	3.56092	2.82434	9.68687	0.00324334	0.135757
SEC14L4	NA	CACCCACAGATCAACTATGG	Brunello	1.84504	4.01114	9.68677	0.0032435	0.135757
MGAM2	NA	TACGGATGACAGGACAACAT	Brunello	-2.42798	3.58611	9.68076	0.00325219	0.136043
MRPL12	NA	ATCCCGCGTACCTGGCAAGG	Brunello	4.05516	1.4731	9.6783	0.00325576	0.136113
VPS29	NA	GGACATCAAGTTATTCCATG	Brunello	4.24996	1.3087	9.67492	0.00326066	0.13624
RPS6KA6	NA	CCTGAAGTAGTAAATAGGAG	Brunello	-3.86278	1.42672	9.67166	0.0032654	0.136359
OR4A47	NA	GGGCTTCACACAGAATCCAA	Brunello	-2.78258	2.60066	9.66793	0.00327084	0.136434
RPS13	NA	AAACACTCACCGATCTGTGA	Brunello	4.19055	1.4884	9.66785	0.00327095	0.136434
SPDYE2	NA	GTGGTCAGATGAATCTGAGG	Brunello	4.13926	1.55681	9.66472	0.00327553	0.136546
PTP4A2	NA	ATTGTGTTGCAGGATTGGGA	Brunello	-1.61384	4.38766	9.65883	0.00328414	0.136827
SCUBE2	NA	TGTCAGTGACCTGTAACCAT	Brunello	1.44721	4.40906	9.65409	0.00329109	0.137037
INPP4A	NA	AGAGTGCATCATTCAGCGTG	Brunello	-1.33684	5.00861	9.6517	0.00329459	0.137105
SNTA1	NA	AGATGGCATATGTCTCGAAG	Brunello	-1.80364	3.90809	9.64833	0.00329956	0.137188
XPOT	NA	AGTACACATGGAATGTGCTG	Brunello	1.49958	4.45856	9.64719	0.00330122	0.137188
SOD2	NA	CCACCATTGAACTTCAGTGC	Brunello	1.80996	3.87174	9.64648	0.00330227	0.137188
MAPK14	NA	TGATGAAATGACAGGCTACG	Brunello	-1.47128	4.66176	9.64442	0.00330531	0.137236
MRPS25	NA	CCCTGCAATATCTGAGCCAG	Brunello	3.08184	2.52171	9.64213	0.00330868	0.137297
POLR2L	NA	TGCAGGCCGAGTACACCGAG	Brunello	4.16056	1.69945	9.63805	0.00331471	0.137469
CD3D	NA	ACTTCGATAATGAACTTGCA	Brunello	-2.07629	3.44938	9.63594	0.00331784	0.13752
CRLS1	NA	TAATCAAATAGCCCAGAACT	Brunello	2.63359	2.71737	9.62988	0.00332682	0.137793
C2orf61	NA	CCACAGGATACTCCTATACC	Brunello	-1.98348	3.62795	9.62892	0.00332824	0.137793
CD47	NA	ACAGGAGTATAGCAAAAATT	Brunello	2.10708	9.5828	9.61635	0.00334697	0.13849
KHDRBS2	NA	CGTGAATAAGCTTCCCCAGG	Brunello	1.89262	3.64772	9.61369	0.00335095	0.138575
CKS1B	NA	CAGACATGTCATGCTGCCCA	Brunello	2.90906	2.59126	9.61162	0.00335404	0.138624
PMPCB	NA	TCCAGATACAATCTGTCTCA	Brunello	2.76832	3.24082	9.59441	0.00337991	0.139614
DDX10	NA	AGTGCAAGGATAGAAACACC	Brunello	3.65557	1.89276	9.58869	0.00338856	0.139815
VWA8	NA	ATTCCTACAACAATGACATG	Brunello	-1.78315	3.78431	9.58865	0.00338863	0.139815
GRIA1	NA	CCTGGCCCAAGATAGCATTG	Brunello	1.60544	4.51211	9.57425	0.0034105	0.140619
NEDD8-MDP1	NA	ATGAGCCTCTGCTGTTGTGG	Brunello	4.08429	1.5841	9.57262	0.00341297	0.140619
AAGAB	NA	AGCAGACATCAATCTATGTG	Brunello	1.43791	4.33039	9.57199	0.00341393	0.140619
PNKP	NA	CCGGTACAAGCCTGCGTGCG	Brunello	3.69571	1.72995	9.56753	0.00342075	0.140758
USP17L5	NA	GCAGGTAGATCATCACTCTA	Brunello	3.75314	1.83961	9.56724	0.00342119	0.140758
PRPF3	NA	GGCAGCAACACGACAAATCG	Brunello	2.34552	3.10934	9.5654	0.00342401	0.140794
BRD4	NA	CACCAAACTCCTGAGCATCA	Brunello	2.42106	2.98758	9.56286	0.00342789	0.140874
ANKRD16	NA	TCCGCTCCACACCTACCAGT	Brunello	3.37515	1.97421	9.55955	0.00343297	0.140975
ISCU	NA	CAGCTCATTAGCCACTGAAT	Brunello	1.70504	4.25792	9.55872	0.00343424	0.140975
KRTAP10-8	NA	GCAGATGGACACGCAGCACA	Brunello	-1.53563	5.90662	9.54931	0.00344873	0.141398
ZFAND6	NA	TGGAACAAAGCATAGGCACT	Brunello	-2.76067	2.61288	9.54796	0.0034508	0.141398
SBF1	NA	CCCTACGGACCTGTTCGATG	Brunello	1.47722	4.50558	9.54685	0.00345251	0.141398
AARS	NA	CCAAGAAAAGCATTGACACA	Brunello	3.05313	2.40367	9.5467	0.00345275	0.141398
LRRC37A	NA	AACTTCTCTAGTCCACCAGG	Brunello	2.81894	2.54468	9.54561	0.00345444	0.141398
DYNLL2	NA	CCACGATACAATGCCAGGTA	Brunello	-1.74973	4.24127	9.54444	0.00345624	0.141398
POTEI	NA	GCTCCTGAGCGTCTTCATAG	Brunello	-1.77621	3.80365	9.54301	0.00345845	0.141407
RPL37	NA	CCTCATTCGACCAGTTCCGG	Brunello	2.40723	2.96176	9.54178	0.00346036	0.141407
EAPP	NA	GGTTGAAGAGCCTAGCGACG	Brunello	3.81209	1.55981	9.5385	0.00346543	0.141534
ZCCHC5	NA	CCCAAATATTGAGAAGCCCC	Brunello	-1.95492	3.57407	9.53453	0.0034716	0.141706
DPAGT1	NA	TCCTGTACTATGTCTACATG	Brunello	5.03852	1.44635	9.53098	0.00347711	0.141793
CDK3	NA	TGGACGTGGTGCACAACGAG	Brunello	-2.54409	3.27483	9.53065	0.00347763	0.141793
VCP	NA	GTAACCTGGGAAGACATCGG	Brunello	-4.81344	1.58717	9.52661	0.00348391	0.141969
RNASEH2C	NA	GGACTCGAAGTGTCGTTTCG	Brunello	2.21687	3.30582	9.52287	0.00348975	0.142127
RPP14	NA	TATTCTCAAGATGGCTGACA	Brunello	2.16397	3.42457	9.52063	0.00349325	0.14219
FUCA1	NA	GTTCGACGAAGCCAAGTTCG	Brunello	-1.35534	4.68538	9.5176	0.00349799	0.142235
APOL1	NA	TGCAACAAAACGTTCCAAGT	Brunello	2.02966	3.5994	9.51743	0.00349826	0.142235
KRTAP4-3	NA	GCAACAGCTAGAGATACAGC	Brunello	1.93868	3.93165	9.51335	0.00350465	0.142415
RHOD	NA	CTGGCGTCAGGGTAGAACAG	Brunello	2.96219	2.36121	9.50805	0.00351298	0.142673
TEX12	NA	TTTCCAAGAGAGGACAGCTG	Brunello	2.09882	3.30184	9.50478	0.00351812	0.142802
NUP107	NA	ATAGTGAGTCGAGCAACACC	Brunello	2.53062	2.80459	9.50264	0.00352149	0.142859
EIF4E3	NA	AAAGGCAGGCTAGTCACAGG	Brunello	-1.62562	4.31276	9.50104	0.00352401	0.142881
SPP1	NA	AATGGTGAGACTCATCAGAC	Brunello	-1.41937	4.56868	9.49886	0.00352746	0.142939
URI1	NA	GCCAAGAGAGAATCCAGCAT	Brunello	-4.23946	1.82803	9.49765	0.00352937	0.142939
CCNG2	NA	TACATTTACACTGACTAATC	Brunello	-1.67931	4.29817	9.49611	0.0035318	0.142957
TRIP12	NA	AGCTTGAATCCAAAAACATG	Brunello	1.804	3.7848	9.49202	0.00353828	0.14314
SF3A1	NA	GGCGGTAGTAGGCATGGTAA	Brunello	4.83436	0.903973	9.48857	0.00354375	0.143202
MRPL24	NA	AATCTCCACTCGATCTCAGT	Brunello	1.49455	4.34599	9.4872	0.00354592	0.143202
CLPP	NA	GCGCCTATGACATCTACTCG	Brunello	2.39726	2.83839	9.4871	0.00354609	0.143202
FNTA	NA	TGTGGACCAACTTCTGAAAG	Brunello	3.77312	1.8061	9.48607	0.00354771	0.143202
CIITA	NA	ACATCAAAGTACCCTACAGG	Brunello	1.94902	3.46074	9.48377	0.00355138	0.14327
AGAP5	NA	GATGGGTGCACAGGCCGATG	Brunello	2.64457	2.55151	9.47892	0.00355909	0.143501
RFC4	NA	CCCCCGCTGACCAAGGATCG	Brunello	3.88516	1.51801	9.47393	0.00356706	0.143726
POLR2D	NA	TCACAGCTCATCTTTCCTAA	Brunello	2.18066	3.39743	9.47123	0.00357138	0.143726
SMARCD2	NA	GTACGGGCCTGACAATCACC	Brunello	1.66317	4.02522	9.47053	0.0035725	0.143726
CCR9	NA	GCTGATCATGTGCATCAGCG	Brunello	-1.79101	3.98396	9.47047	0.00357259	0.143726
ATG4C	NA	GAACTACTATAGCTTGGACC	Brunello	-1.87304	3.98262	9.46756	0.00357726	0.143797
PDCD2	NA	CAAAGCATATTACTGCAGCA	Brunello	3.55065	1.66605	9.4669	0.00357832	0.143797
ZNF557	NA	GACATTAGGCTTACCCAGTG	Brunello	-1.81772	3.76354	9.46294	0.00358466	0.143972
TIMMDC1	NA	ATAACGAATGAAGCCTCGTG	Brunello	2.90249	2.31368	9.45849	0.00359182	0.144125
C3orf70	NA	GCTTGGAAGCTGTTCCACAG	Brunello	-2.57813	2.77046	9.45688	0.00359442	0.144125
OR10A7	NA	AGTGTTAAAACTAGTCACAG	Brunello	-2.67375	2.75286	9.45687	0.00359443	0.144125
FAM92B	NA	GAGGGTGATGGAGAATACCG	Brunello	3.35554	2.0059	9.45304	0.00360061	0.144214
APITD1-CORT	NA	GTTCAGCAAACAGACCATTG	Brunello	2.72018	2.56015	9.45303	0.00360063	0.144214
HARS2	NA	GAGAGCCCAACCATAGTCCA	Brunello	1.9508	3.48748	9.44515	0.00361337	0.144645
PMF1-BGLAP	NA	ACCCGGCACTACCATTTCGA	Brunello	1.95343	3.77079	9.44131	0.0036196	0.144814
OR52W1	NA	ACAGCATATGGCACAGATCG	Brunello	-1.31466	5.15959	9.43827	0.00362454	0.144932
DNAJC8	NA	TCAGGCAGGAAAAGAATACG	Brunello	3.85996	1.4756	9.43609	0.00362808	0.144993
HNRNPU	NA	GGCTGGTCACTAACTACAAG	Brunello	3.05571	2.26828	9.43135	0.0036358	0.145157
CHEK1	NA	CTTACTGCAATGCTCGCTGG	Brunello	6.00354	0.533264	9.43112	0.00363617	0.145157
DTX3	NA	GTGCCGGCATTCATTCTGCG	Brunello	2.52169	2.87855	9.4295	0.00363881	0.145177
TET2	NA	TCTGCCCTGAGGTATGCGAT	Brunello	-1.64248	4.02336	9.42836	0.00364068	0.145177
ARHGEF9	NA	GTGGGGCCAGATCGACGATG	Brunello	-2.16362	3.26002	9.426	0.00364454	0.145251
ZPR1	NA	GATACGTACTAGCTTCATGT	Brunello	2.78589	2.7177	9.42262	0.00365006	0.145259
PPIH	NA	CAAAGAGCTCGATCTTCATG	Brunello	2.32425	3.39469	9.42244	0.00365035	0.145259
ADD2	NA	GGAGAAGCACCGGCCCCATG	Brunello	1.67988	4.44499	9.4222	0.00365074	0.145259
DPAGT1	NA	GTGGTAGAGCAATCCCAAAG	Brunello	4.95049	1.11612	9.41318	0.00366555	0.14565
CYC1	NA	AAAACCATACCCCAACAGTG	Brunello	2.74832	2.57499	9.41277	0.00366623	0.14565
RCL1	NA	ACCGGATTGTGGATTCTGCA	Brunello	2.49436	3.11315	9.41233	0.00366695	0.14565
SF1	NA	AATGCCAAGATTATGATCCG	Brunello	3.4661	2.34081	9.41132	0.00366861	0.14565
RPS28	NA	CTGGGCAGGACCGGTTCTCA	Brunello	2.93436	2.54651	9.40755	0.00367483	0.145817
TFRC	NA	CTATACGCCACATAACCCCC	Brunello	4.42553	1.10635	9.40216	0.00368374	0.14607
SNX5	NA	TATGTAAGCAGGCTGCGGTG	Brunello	-2.20823	3.06893	9.40028	0.00368683	0.14607
TADA3	NA	TCAGTAACTCCTCAAGTGTG	Brunello	3.59366	1.82637	9.40004	0.00368724	0.14607
CHCHD3	NA	GGAGAGGATATGTAGCGAGG	Brunello	3.18001	2.26541	9.39775	0.00369102	0.14614
B3GAT2	NA	GTCAGCGAAGAAGAGCACGC	Brunello	2.87706	2.54575	9.39253	0.00369968	0.146376
FBLN1	NA	GCATACATGCATCAACACAG	Brunello	-1.40894	4.7888	9.39057	0.00370295	0.146376
LOC728392	NA	GCGAATCTGCTCGAGACCCC	Brunello	3.27437	2.11364	9.38958	0.00370459	0.146376
PHF6	NA	GGCAGCGCACCATAAGTGCA	Brunello	-1.40701	4.40825	9.38931	0.00370505	0.146376
RFX6	NA	CCATAGAATTAACGACATGC	Brunello	2.47716	2.9001	9.38385	0.00371414	0.146557
STARD5	NA	GACATAACGGATGCTCCACA	Brunello	-1.37674	4.57992	9.38358	0.00371459	0.146557
RBFA	NA	TCTTGAACAAACACTATCGG	Brunello	4.10811	1.10312	9.38291	0.0037157	0.146557
METTL13	NA	CTGAAGGATGTGTCTCACAA	Brunello	-1.39972	4.40275	9.37455	0.00372968	0.147029
XRCC1	NA	TGATGGCTCAGCTTTCGTGG	Brunello	1.70234	4.33434	9.37166	0.00373453	0.14714
WDR78	NA	TCCCAATATAAAGACAACAC	Brunello	-2.13857	3.43126	9.36751	0.0037415	0.147299
LSG1	NA	ATCCGAACATCTCCCAGCTA	Brunello	1.92461	3.89265	9.36682	0.00374265	0.147299
CNN3	NA	TTTGCTTCGAATATGTCATG	Brunello	-2.04271	3.42708	9.36346	0.00374831	0.147442
CSDE1	NA	GTCGTAATTCTAACTCCAAG	Brunello	2.50457	2.73132	9.35578	0.00376127	0.14784
DRG2	NA	ATCACTGACCTTACCCACAG	Brunello	1.48896	5.03557	9.35506	0.00376248	0.14784
TAX1BP1	NA	CAACGTACGAGACAGAACGA	Brunello	-1.84891	4.06105	9.35038	0.00377041	0.148054
KAT8	NA	TTTGCCATCAACTTCGTACA	Brunello	2.33952	3.05544	9.34943	0.00377202	0.148054
HSPA14	NA	ACAAGCTCAGAAATACATCG	Brunello	3.48292	1.90936	9.3436	0.00378191	0.148301
MIOS	NA	AGAAGGAAGCAACACGATCG	Brunello	-3.42539	2.45307	9.34331	0.00378241	0.148301
PSTK	NA	ATCATACGCGACAACACCGA	Brunello	1.96991	3.93765	9.34154	0.00378541	0.148339
KATNAL1	NA	ATCAATGGTATATTACCAGG	Brunello	-2.53231	2.69608	9.33943	0.00378901	0.148357
PSMA3	NA	TCACGTATGAAACACCTGAT	Brunello	3.42277	2.22756	9.33778	0.00379182	0.148357
TMEM54	NA	CAGAGCCACCGCATCTTGAG	Brunello	-1.93795	3.4782	9.33621	0.0037945	0.148357
FNIP1	NA	CAACATGTCCACACTCTGAG	Brunello	-2.06892	3.38546	9.33618	0.00379455	0.148357
WDR55	NA	GTTGCCTCATATCCATTAAG	Brunello	3.50141	1.77299	9.33526	0.00379612	0.148357
TERF2	NA	TCTGTCTGAAGTCCCCGTAC	Brunello	4.03317	1.50112	9.32904	0.00380675	0.148693
FOXK1	NA	AGGTCACGTTCTGCACAAAG	Brunello	-2.47113	3.06796	9.32719	0.00380992	0.148701
SMC6	NA	AATAGCCTAATTGACATGAG	Brunello	2.57153	2.8913	9.32652	0.00381106	0.148701
CCT7	NA	CTTGTCCAAACTCCCCATTG	Brunello	2.50114	3.09287	9.32041	0.00382156	0.149031
SFSWAP	NA	GAAGCGCAGAAAGTCAAACT	Brunello	4.26577	1.23609	9.31181	0.00383637	0.149526
NOP2	NA	TCCAGCCGTGAAGACTAACA	Brunello	3.09045	2.55022	9.31064	0.00383839	0.149526
OTUB1	NA	CAGACACAGCCTTGAACCTG	Brunello	2.14681	3.28234	9.30936	0.00384061	0.149532
RIN2	NA	AGCAGCCTGGAGGACTACGA	Brunello	1.37985	4.5189	9.30314	0.00385137	0.149871
IPO7	NA	TTAACCAAGTAATCCAGACG	Brunello	2.15153	3.39752	9.30089	0.00385526	0.149942
DUSP13	NA	CACACTGAACCATATCGATG	Brunello	3.17899	2.26465	9.29885	0.00385881	0.149981
PTCHD4	NA	CAAGGATGGATAGTTACCCA	Brunello	-2.30161	3.28952	9.29793	0.00386041	0.149981
PPAPDC2	NA	GCGGGAGAGAGCTCGTCGTG	Brunello	1.98706	3.53144	9.29336	0.00386835	0.150209
NPM1	NA	TTCAACCTTAAGACCACTGG	Brunello	3.12811	2.22222	9.29026	0.00387376	0.150339
VAC14	NA	CCTCTACAACATCGTCAAGG	Brunello	1.84202	3.76121	9.28494	0.00388305	0.150619
DOT1L	NA	GGGAGCGAATCGCCAACACG	Brunello	4.85235	0.699221	9.28362	0.00388535	0.150628
TEAD4	NA	CCCATCGACAATGACGCAGA	Brunello	2.21153	3.11979	9.28105	0.00388985	0.150721
SF3B6	NA	AACAGCTTATGTGGTCTATG	Brunello	1.98528	3.38129	9.2792	0.00389309	0.150766
LYRM5	NA	ATAAGTTCTTTGATCTTCTC	Brunello	-1.40037	4.38538	9.27549	0.00389961	0.150938
CDK5RAP1	NA	GTGCCTACCAATCTCAGTCG	Brunello	2.19409	3.15013	9.27331	0.00390344	0.151006
AHRR	NA	CATTTATGACTACATCCACG	Brunello	-2.1452	3.25113	9.27169	0.00390628	0.151035
PRMT5	NA	TGCACCAACTACACACACAG	Brunello	1.36805	4.96792	9.26656	0.00391533	0.151305
ARHGEF25	NA	TAAGCCCAAGTCAGAGCATG	Brunello	1.34814	4.63578	9.25871	0.0039292	0.151755
ELP2	NA	GTTATTGTACAGGTTCGAGT	Brunello	2.75832	2.52426	9.25701	0.0039322	0.151755
MYOZ3	NA	TCTGGCGGGACGCCCTTCAG	Brunello	1.85684	3.7732	9.256	0.003934	0.151755
FTSJ2	NA	CCCCACAGTCTAACACCCGA	Brunello	3.70023	1.53019	9.25523	0.00393535	0.151755
HTATSF1	NA	ACTTCGAACACTCTACTCGA	Brunello	2.77383	2.69416	9.25125	0.00394243	0.15191
STARD7	NA	CCTACACAGATGTGACACCT	Brunello	-2.26977	3.00307	9.25061	0.00394356	0.15191
GLG1	NA	GGTGTGCTTAGGGCACACGC	Brunello	-1.94692	3.78102	9.2493	0.00394588	0.151919
ANKEF1	NA	CGATTGGTCCGTAGAACGTG	Brunello	-3.07634	3.00864	9.24734	0.00394938	0.151973
HIST1H1E	NA	AGTAATGAGCTCGGACACCG	Brunello	-2.42921	2.89888	9.24368	0.0039559	0.152055
BNC2	NA	GTGGCGATTACGACTTCGGA	Brunello	-2.60361	2.82031	9.24297	0.00395717	0.152055
EPB41L5	NA	ACCTTCGTGAGGAGCTAACC	Brunello	-2.40016	3.49131	9.24261	0.00395781	0.152055
CCT3	NA	GCAGCAGATGCACCCAACAG	Brunello	3.72098	1.91934	9.24039	0.00396177	0.152058
IPO13	NA	GTATGTCTATGAGATGTTGG	Brunello	3.10844	3.01176	9.24021	0.00396209	0.152058
UBALD1	NA	CAGCCACCATCACCACCAGA	Brunello	2.21637	3.15669	9.23701	0.00396781	0.152197
PAN3	NA	GCATGGTGTTGGTCGACATG	Brunello	-1.31417	5.05914	9.22991	0.00398052	0.152604
USP50	NA	ATGATCTTCTCCGGGAGTAG	Brunello	-2.34385	2.96114	9.22776	0.0039844	0.152672
DDX3Y	NA	AGGACGAACTCTAGATCGGT	Brunello	-1.28439	4.96935	9.22419	0.00399081	0.152761
VPRBP	NA	AATGTGGTTCAGTCCAACAA	Brunello	4.69676	0.866957	9.22387	0.00399139	0.152761
POLRMT	NA	ACAAGCCGAGAGGAACGATG	Brunello	2.70493	2.86011	9.22223	0.00399434	0.152761
NCOA6	NA	AGGAACAGGCACCTGAGTTG	Brunello	-1.31591	5.2469	9.22178	0.00399515	0.152761
SYNPO2L	NA	CCCACCATAGGGATGAGATG	Brunello	2.22545	3.15518	9.21951	0.00399924	0.152837
MRPL34	NA	TTCTTGCGTTTGATGTTGCT	Brunello	2.02166	3.30931	9.21753	0.00400281	0.152893
LARS	NA	TGTCTATCATGATCCATGCA	Brunello	4.59714	2.17521	9.21547	0.00400653	0.152905
TEN1	NA	GACCTATTACCTCCCCTGGG	Brunello	3.49993	1.80793	9.21502	0.00400734	0.152905
ERCC5	NA	GACTCAATATCTATCGCTTG	Brunello	-2.03377	3.45023	9.20908	0.0040181	0.153235
MRPL17	NA	ACGAACGCATCGAGGCACCA	Brunello	2.9636	2.40231	9.20595	0.00402378	0.153371
POU2F1	NA	ATCATCTCACAGACGCCCCA	Brunello	1.40143	4.41553	9.20337	0.00402847	0.153469
CCNA2	NA	GTGGACTGGTTAGTTGAAGT	Brunello	4.32151	1.23685	9.19963	0.00403527	0.153641
OMG	NA	ACTTACAGTGAATAAGCTTG	Brunello	-1.33316	4.66244	9.19856	0.00403722	0.153641
MTRF1L	NA	TCATGGTGCTAGTATGGACG	Brunello	-2.45217	4.0386	9.19578	0.00404228	0.153753
CD24	NA	CCCAGAGTTGGAAGTACTCT	Brunello	2.1414	10.5762	9.19145	0.0040502	0.153973
TIMM10	NA	CCAGGTACTTAGAGACACAT	Brunello	3.7602	1.63161	9.18878	0.00405507	0.154078
VSIG4	NA	AGGCTAATCCTCATTCCCTG	Brunello	1.63162	4.22	9.18579	0.00406055	0.154152
SAMM50	NA	AACGGGCAGTTATAACACCA	Brunello	3.86005	1.71143	9.18539	0.00406128	0.154152
TMEM8A	NA	GGGCGAGGCAGCATTCACGC	Brunello	-3.39478	1.91386	9.18074	0.00406983	0.154396
SLC25A51	NA	AATCACATTTCCCATTCAGA	Brunello	2.22725	3.29485	9.17483	0.0040807	0.154727
KLRC4-KLRK1	NA	CTTTGCTGTATACTTTCAGA	Brunello	-2.03234	3.31745	9.17231	0.00408534	0.154776
MYH15	NA	TCTTGTCATCTGCTCAACAC	Brunello	-1.39388	4.76708	9.17181	0.00408626	0.154776
LSM6	NA	AATCATCGGACGACCAGTTG	Brunello	3.64816	1.69548	9.14151	0.00414259	0.156828
KIF18B	NA	AAGTCGCGTTGGCATCAGTG	Brunello	-2.25495	3.62066	9.13973	0.00414592	0.156873
IFT140	NA	AGCCCCACAAAGTCTCGCAG	Brunello	-1.41969	4.62968	9.13844	0.00414834	0.156882
PHAX	NA	CTAGATGAATATATGCATGG	Brunello	-3.36393	1.99419	9.13173	0.00416095	0.157277
PSMG4	NA	TGGTCCACTTCCACGTCATG	Brunello	2.98892	2.75602	9.13024	0.00416375	0.157301
TSNAX	NA	GGTAGCCCAAGAGCTATCAG	Brunello	3.20581	1.98811	9.12478	0.00417404	0.157534
ARFRP1	NA	CTTACTGTTTAGGCCCACGG	Brunello	3.49975	2.08757	9.12466	0.00417426	0.157534
AGPAT6	NA	AGCGCTCAAACCAGACGTGT	Brunello	3.9921	1.22267	9.12237	0.00417858	0.157615
C17orf78	NA	GTCGGCAACTGCTATCTCTG	Brunello	2.23042	3.30731	9.11996	0.00418314	0.157645
VARS	NA	GTGGGTCAGTTACGCCGACA	Brunello	-4.31578	1.08377	9.11863	0.00418565	0.157645
MED14	NA	CTAACTCTGCTACCCAAGTG	Brunello	4.40088	1.03498	9.11851	0.00418589	0.157645
APAF1	NA	TGAATTTGTATGACCAAACA	Brunello	-1.56562	4.16164	9.11337	0.00419563	0.157929
MOB3B	NA	TCTGTGAGTTCTGCACCGAG	Brunello	-2.03602	3.38378	9.10922	0.00420351	0.158144
ADAM33	NA	CTCCATCCGAAAGATCTCGT	Brunello	-1.69743	3.91507	9.09867	0.00422363	0.158818
E2F1	NA	CACAGGTGTGAAATCCCCGG	Brunello	3.38298	2.06818	9.0895	0.00424119	0.159396
PTGES2	NA	CCTTACGAGCTGCAGCCACG	Brunello	-3.48516	1.87723	9.08271	0.00425423	0.159804
ERI1	NA	GCCGCCGCGTCCCAGTCCCG	Brunello	2.02258	3.40094	9.08155	0.00425647	0.159805
MTIF2	NA	CCCCGCATTTACCGTAAGTG	Brunello	2.43345	3.10905	9.07651	0.00426619	0.160087
SBK2	NA	AATGCCGTAGGCCGTCACGA	Brunello	1.55234	4.35857	9.07237	0.0042742	0.160245
HIST2H4A	NA	ACGCCGAGCTAGACGCCGAA	Brunello	2.06886	3.24531	9.07205	0.00427482	0.160245
CCT4	NA	CAGAAATCTATTCTAAGGTG	Brunello	-5.79172	1.4644	9.11388	0.00428352	0.160488
TMEM248	NA	TTGCGGGAATACCCTCCGAA	Brunello	2.47332	2.65418	9.06432	0.00428981	0.160641
ISCA1	NA	GCGAGCACTCACCAGGGTGA	Brunello	2.58952	3.20336	9.06113	0.00429602	0.160756
HDAC3	NA	ACCTGGAGCACAATGCACGT	Brunello	2.3141	3.62043	9.05961	0.00429897	0.160756
HIST2H2BE	NA	AGATGGAGTAGCTCTCTTTG	Brunello	2.56194	2.77989	9.05903	0.0043001	0.160756
REEP3	NA	ATCTTCAGCTCATAGTACAG	Brunello	2.16868	3.09947	9.05798	0.00430216	0.160756
C6orf89	NA	AGGACATCAGCCTAATGTGA	Brunello	-1.79853	3.97392	9.05704	0.00430397	0.160756
CALR3	NA	CCGGCAGCATAGAGTACGAC	Brunello	2.72119	2.3793	9.05562	0.00430674	0.160777
ATRX	NA	CTTACCAAGGCCCATACAGT	Brunello	2.21562	3.32505	9.05411	0.00430969	0.160804
DARS	NA	CATCAACAAAGAGAGCATTG	Brunello	3.55888	1.99443	9.04735	0.00432292	0.161215
TNKS2	NA	CACACCCATAGCTCAGGAGT	Brunello	1.9243	3.47477	9.04586	0.00432584	0.161241
MAU2	NA	ACTCGGCCCCTACACCCAGG	Brunello	2.92885	2.4226	9.04254	0.00433235	0.161401
RPS11	NA	GGATGTAGTGCAGATAGTCT	Brunello	2.9573	2.4579	9.03921	0.00433889	0.161561
MACC1	NA	ATTGAACTTTAGCAACTATG	Brunello	1.35584	4.56107	9.03673	0.00434378	0.16166
MRPS10	NA	GGCAATACAGCCAAAAATGG	Brunello	2.33777	3.07999	9.03446	0.00434824	0.161744
TAC4	NA	GCAGGAGGTGAAGACGGGCA	Brunello	3.6612	1.46718	9.03275	0.00435161	0.161746
IL17C	NA	ACCAGCGCTCCATCTCACCC	Brunello	-1.52449	4.14463	9.03216	0.00435278	0.161746
DDIT3	NA	GACTGGAATCTGGAGAGTGA	Brunello	-2.94587	2.48499	9.02966	0.0043577	0.161846
FOXL2NB	NA	CCATGTGAAGGCACATCTTG	Brunello	-1.36445	4.79274	9.02576	0.00436542	0.16205
RNF6	NA	ATGTCGTCGTACAGCAGTTG	Brunello	-1.49889	4.5083	9.02401	0.00436889	0.162096
ZNF785	NA	GGGCGCCGCTTCCGCCAGAG	Brunello	-2.53337	2.88436	9.01866	0.0043795	0.162407
IKBKE	NA	TGCATCGCGACATCAAGCCG	Brunello	-2.24794	3.29415	9.01752	0.00438177	0.162407
GEMIN4	NA	TGTAGCACACTTCCATATGG	Brunello	2.22286	3.18142	9.00092	0.00441487	0.163522
HECTD1	NA	TGGGTTCGACCAAAACGGAA	Brunello	-2.39381	3.13692	8.99996	0.0044168	0.163522
CENPB	NA	GTACCATAGACTGGTCTCGG	Brunello	2.70741	2.72041	8.99828	0.00442018	0.163522
OGFOD1	NA	GAAATTCACGAAAGTCTGTG	Brunello	2.58424	3.01845	8.99794	0.00442086	0.163522
THNSL2	NA	TGTCCAAGGATGGCGTACAC	Brunello	-1.80571	4.03343	8.99492	0.00442692	0.163663
MED18	NA	TGTCACACAAACCACGAAGG	Brunello	3.48639	2.23992	8.98818	0.00444046	0.163768
AXL	NA	CGAAGCCCATAACGCCAAGG	Brunello	2.04644	9.92106	8.98787	0.0044411	0.163768
SENP6	NA	TTTATCAAGATACAGCTAGA	Brunello	1.86753	3.47591	8.98634	0.00444419	0.163768
VRK1	NA	TTTGTAGCCCCATCAAGACG	Brunello	1.99125	3.36579	8.98604	0.00444479	0.163768
NUP205	NA	CAGTGAAAAACATCGCAAAG	Brunello	3.81983	1.7792	8.98569	0.0044455	0.163768
DKC1	NA	CACACATAATGTCCGAATGT	Brunello	3.94495	1.32983	8.98566	0.00444555	0.163768
GTF3C4	NA	AACAACGAATGCCGGGACGT	Brunello	2.37729	3.38735	8.98516	0.00444657	0.163768
UCKL1	NA	AGCCGGAAGAAGGACTGGGT	Brunello	2.79436	2.57291	8.98449	0.00444791	0.163768
ACE	NA	GTTGTAGAAGTCCCAAGCCG	Brunello	-2.36318	3.03663	8.98342	0.00445007	0.163768
C15orf54	NA	AAGAGCCACTCATCACATGA	Brunello	1.30796	4.69422	8.9799	0.0044572	0.163901
TRIM43	NA	AATGTGTCATAAACCAGATG	Brunello	-4.32548	2.14834	8.9794	0.0044582	0.163901
MRPS33	NA	ACTGTTTAGTGAACTGCCCT	Brunello	2.01974	3.37	8.97635	0.00446438	0.164045
CAND2	NA	TTGGCATAGTCCACACACGG	Brunello	2.4974	2.76308	8.97343	0.00447031	0.164179
ARID2	NA	TGTGGTAGGAGTAAAACGGA	Brunello	3.7705	1.40426	8.97098	0.00447527	0.164278
MED22	NA	CGAGATCATCAAGACCGCCA	Brunello	1.77709	3.63458	8.96779	0.00448176	0.164433
TAF4	NA	GACCGAGCTACTCAGCACCA	Brunello	1.3868	4.79337	8.96657	0.00448425	0.164441
USP17L10	NA	GGTCTCCTGCTACTCAGAGG	Brunello	2.56145	2.56888	8.96223	0.00449309	0.164682
CALY	NA	CTCCGTGTAGTACATCTCCA	Brunello	-1.24663	5.06109	8.9565	0.00450479	0.165028
CPSF4	NA	GCGTGGCCTATGCAAGAAAG	Brunello	3.39752	1.98065	8.95383	0.00451026	0.165145
HSD17B12	NA	GAGCGAGTACGAAATACGCA	Brunello	3.69308	1.50005	8.95253	0.00451293	0.165159
SDCBP2	NA	GGCCTGGCGACTTACCTGAA	Brunello	1.52689	4.29596	8.94272	0.00453309	0.165672
RALGAPB	NA	CCTGGAGTATTTAATCAAAG	Brunello	1.58188	4.28829	8.94265	0.00453324	0.165672
TESK1	NA	TGCACCAGTATATGAATGGG	Brunello	1.99564	3.48173	8.94238	0.00453379	0.165672
GCN1L1	NA	GGAACCCGGAGATCCTGGGT	Brunello	3.43856	1.93739	8.93488	0.00454927	0.166154
COA4	NA	TGCACTCCTGCACTGCAAAG	Brunello	2.20331	3.07209	8.932	0.00455523	0.166288
TOB1	NA	GTTAAAGGCTGAGTGGACCG	Brunello	2.24294	2.99184	8.92894	0.00456156	0.166435
RTCB	NA	GAGGGTCAAGACTATCTGAA	Brunello	2.21434	3.25671	8.92339	0.00457308	0.166752
CENPM	NA	AACACGATCAGGTCAATTCG	Brunello	2.98843	2.31691	8.92153	0.00457696	0.166752
ARID2	NA	TTGTTCAGAATCATAGTACA	Brunello	2.36042	2.9289	8.92077	0.00457854	0.166752
CCNF	NA	GGACAACACTTACAAGTACG	Brunello	1.37713	4.41382	8.92034	0.00457943	0.166752
SLIRP	NA	GTAAAATGCACCTTCTGACA	Brunello	3.03777	2.27337	8.91495	0.00459066	0.167077
TSEN2	NA	TGAATTCTTTCAGAGGACCA	Brunello	1.90608	3.51996	8.91211	0.00459661	0.16714
OR5M3	NA	TACATGGGGTTGTTAAGCTG	Brunello	2.62857	2.65249	8.91191	0.00459702	0.16714
ZNF69	NA	TATGTCATCCTTACCTACAG	Brunello	-1.87836	3.69226	8.90838	0.00460442	0.167222
RPAIN	NA	GTGGAATGCTTTGCAGTCAG	Brunello	3.40204	2.05831	8.90803	0.00460513	0.167222
ZNF740	NA	TCGAGCACCTCAGCACATCA	Brunello	-1.25044	5.5654	8.90653	0.00460829	0.167222
CYC1	NA	GGTGGGCGTGTGCTACACGG	Brunello	3.3551	2.19864	8.90627	0.00460883	0.167222
[truncated: 63,536 more rows]
